# Supplementary material for: The ecological genomic basis of salinity adaptation in Tunisian Medicago truncatula
Source: BMC Genomics. 2014 Dec 22;15(1):1160. doi: 10.1186/1471-2164-15-1160 (PMC4410866; doi:10.1186/1471-2164-15-1160)
Supplement: Supplementary file 2 — Additional file 2: Analysis of field experiment. Mixed model results for experimental plant traits in the field experiment. Num df: numerator degrees of freedom, Den df: denominator degrees of freedom, SO: soil origin, Pop: population, GST: garden soil type [saline/nonsaline], NS: nonsaline, S: saline. Tables to the right of each main table contain the results of post-hoc tests between each of the origin soil type by destination soil type groups. (XLS 40 KB) [file 12864_2014_6892_MOESM2_ESM.xls]

## Sheet: field_experiment
	Analysis of field experiment
	Mixed model results for experimental plant traits in the field experiment. Num df: numerator degrees of freedom, Den df: denominator degrees of freedom, SO: soil origin, Pop: population, GST: garden soil type [saline/nonsaline], NS: nonsaline, S: saline. Tables to the right of each main table contain the results of post-hoc tests between each of the origin soil type by destination soil type group…
	Trait = Germination; Model PROC GENMOD (binary), fixed effect model
	Source	df	X2	P-value
	Soil Origin	1	5.54	0.0186			Soil Origin [NS/S] in Garden [NS/S]
	Population (soil origin)	2	2.51	0.2846			Comparisons	X2 value	P
	Garden soil type	1	1254.7	<0.0001			NS NS vs S S	367.7	<0.0001
	Plot (garden soil type)	2	16.22	0.0003			NS S vs. S NS	436.71	<0.0001
	SO X GST	1	6.06	0.0138			NS S vs S S	0.01	0.938
	SO X Plot(GST)	2	3.3	0.1921			S NS vs S S	474.67	<0.0001
	Pop(SO) X GST	2	0.79	0.674			NS NS vs S NS	18.86	<0.0001
	Pop(SO) X Plot(GST)	4	1.77	0.7783			NS NS vs NS S	335.62	<0.0001
	Trait = Survival to Reproduction; PROC GLIMMIX as fixed effect model
	Source	num df	den df	X2	P-value
	Soil Origin	1	1049	0.96	0.3283
	Population (soil origin)	2	1049	0.2	0.9026
	Garden soil type	1	1049	131.61	<0.0001
	Plot (garden soil type)	2	1049	2.9	0.2351
	SO X GST	1	1049	1.42	0.2331
	SO X Plot(GST)	2	1049	3.07	0.2149
	Pop(SO) X GST	2	1049	2	0.3678
	Pop(SO) X Plot(GST)	4	1049	4.33	0.3627
	Trait = SQRT(days to flowering); PROC GLM, fixed effect model
	Source	num df	den df	F	P-value
	Soil Origin	1	760	1.64	0.2014		Soil Origin [NS/S] in Garden [NS/S]
	Population (soil origin)	2	760	0.74	0.4791		Comparisons	P
	Garden soil type	1	760	8.56	0.0035		NS NS vs S S	0.2858
	Plot (garden soil type)	2	760	48	<0.0001		NS S vs. S NS	0.001
	SO X GST	1	760	3.67	0.0557		NS S vs S S	0.1073
	SO X Plot(GST)	2	760	1.26	0.2851		S NS vs S S	0.5127
	Pop(SO) X GST	2	760	2.23	0.1087		NS NS vs S NS	0.0187
	Pop(SO) X Plot(GST)	4	760	0.2	0.9361		NS NS vs NS S	0.0002
	Trait =LN(shoot_dry_wt); PROC GLM, fixed effect model
	Source	num df	den df	F	P-value
	Soil Origin	1	747	5.87	0.0156		Soil Origin [NS/S] in Garden [NS/S]
	Population (soil origin)	2	747	2.61	0.0743		Comparisons	P
	Garden soil type	1	747	0.16	0.6865		NS NS vs S S	0.065
	Plot (garden soil type)	2	747	186.37	<0.0001		NS S vs. S NS	0.1172
	SO X GST	1	747	0.42	0.5147		NS S vs S S	0.3711
	SO X Plot(GST)	2	747	17.1	<0.0001		S NS vs S S	0.8712
	Pop(SO) X GST	2	747	0.6	0.5496		NS NS vs S NS	<0.0001
	Pop(SO) X Plot(GST)	4	747	2.48	0.0425		NS NS vs NS S	0.4129
