# Supplementary material for: The ecological genomic basis of salinity adaptation in Tunisian Medicago truncatula
Source: BMC Genomics. 2014 Dec 22;15(1):1160. doi: 10.1186/1471-2164-15-1160 (PMC4410866; doi:10.1186/1471-2164-15-1160)
Supplement: Supplementary file 3 — Additional file 3: Means, standard errors, and sample sizes for three phenotyping experiments. (XLS 31 KB) [file 12864_2014_6892_MOESM3_ESM.xls]

## Sheet: Mean Sterr Origin X Salt Trt
Means, standard errors, and sample sizes for three phenotyping experiments.
Experiment: TN Reciprocal Field Experiment
Trait: days to flowering SQRT	Garden=NS Soil Origin = NS	Garden=NS Soil Origin = S	Garden= S Soil Origin = NS	Garden=S Soil Origin = S
Mean	9.8557	9.7553	9.1543	9.3357
Stderr	0.0296	0.0307	0.2198	0.2913
n	367	389	12	8
Trait: Germination	Garden=NS Soil Origin = NS	Garden=NS Soil Origin = S	Garden= S Soil Origin = NS	Garden=S Soil Origin = S
Mean	0.7065	0.8158	0.1016	0.0921
n	610	630	610	630
Trait: Shoot_dr_wt_LN	Garden=NS Soil Origin = NS	Garden=NS Soil Origin = S	Garden= S Soil Origin = NS	Garden=S Soil Origin = S
Mean	-0.3536	-0.5139	-0.4522	-0.4811
Stderr	0.0162	0.00849	0.0703	0.0542
n	360	380	13	10
Experiment: TN Reciprocal Soils Greenhouse Experiment
Trait: survival to flw/harvest	Field Soil=NS Origin = NS	Field Soil=NS Origin = S	Field Soil=S Origin = NS	Field Soil=S Origin = S
Mean	0.8425	0.9569	0.5349	0.7202
n	127	209	129	193
Trait: days to flowering SQRT	Field Soil=NS Origin = NS	Field Soil=NS Origin = S	Field Soil=S Origin = NS	Field Soil=S Origin = S
Mean	8.712	8.3064	8.7087	8.4073
Stderr	0.0453	0.0379	0.0654	0.0474
n	99	196	65	137
Full dataset
Trait: shoot_dr_wt_LN	Field Soil=NS Origin = NS	Field Soil=NS Origin = S	Field Soil=S Origin = NS	Field Soil=S Origin = S
Mean	0.5791	0.4401	0.099	0.161
Stderr	0.0322	0.0275	0.0264	0.0214
n	225	229	187	188
Plants harvested before greenhouse failure
Trait: shoot_dr_wt_LN	Field Soil=NS Origin = NS	Field Soil=NS Origin = S	Field Soil=S Origin = NS	Field Soil=S Origin = S
Mean	0.746	0.4831	0.282	0.255
Stderr	0.0355	0.0275	0.0336	0.0178
n	113	198	76	141
Experiment: UCD Greenhouse Salinity Manipulation
Trait: total seed pods SQRT (stpod)	Salt=0mM NaCl Soil Origin = NS	Salt=0mM NaCl Origin = S	Salt=100mM NaCl Origin = NS	Salt=100mM NaCl Origin = S
Mean	14.244	12.726	10.203	11.562
Stderr	0.6548	0.5455	0.5232	0.365
n	51	52	53	56
Trait: days to flower SQRT	Salt=0mM NaCl Soil Origin = NS	Salt=0mM NaCl Origin = S	Salt=100mM NaCl Origin = NS	Salt=100mM NaCl Origin = S
Mean	8.516	12.726	10.203	11.562
Stderr	0.1006	0.0727	0.0895	0.0655
n	51	54	54	59
Trait: total_shoot_dry LN	Salt=0mM NaCl Soil Origin = NS	Salt=0mM NaCl Origin = S	Salt=100mM NaCl Origin = NS	Salt=100mM NaCl Origin = S
Mean	2.894	2.266	2.417	2.141
Stderr	0.074	0.0717	0.0802	0.057
n	53	54	57	59
