# Supplementary material for: The ecological genomic basis of salinity adaptation in Tunisian Medicago truncatula
Source: BMC Genomics. 2014 Dec 22;15(1):1160. doi: 10.1186/1471-2164-15-1160 (PMC4410866; doi:10.1186/1471-2164-15-1160)
Supplement: Supplementary file 4 — Additional file 4: Fitness predictors in the field. Multiple regression and single-trait linear regression to assess the relationship between aboveground biomass and pod production in naturally occurring (spontaneous) plants within our field garden exclosures. (XLS 37 KB) [file 12864_2014_6892_MOESM4_ESM.xls]

## Sheet: Sheet1
Fitness predictors in the field
Multiple regression and single-trait linear regression to assess the relationship between aboveground biomass and pod production in naturally occurring (spontaneous) plants within our field garden exclosures.
Non-saline Gardens: Multiple Regression
Trait	n		Slope (Std error)	t-value	P-value
days to flowering	114		-0.314 (0.191)	1.65	0.1028
stem length	114		0.321 (0.202)	1.59	0.1147
stem number	114		-0.101 (0.227)	0.45	0.6554
aboveground biomass	114		2.389 (0.337)	7.08	<0.0001
Saline Gardens: Multiple Regression
Trait	n		Slope (Std error)	t-value	P-value
days to flowering	25		0.630 (0.474)	1.33	0.1991
stem length	25		-1.137 (0.387)	2.94	0.0081
stem number	25		1.234 (0.367)	3.36	0.0031
aboveground biomass	25		4.871 (0.969)	5.03	<0.0001
Non-saline Gardens: Single-trait Regression
Trait	n	R2	Slope (Std error)	t-value	P-value
days to flowering	114	0.01	-0.262 (0.241)	1.09	0.2798
stem length	114	0.178	0.522 (0.106)	4.93	<0.0001
stem number	114	0.187	0.597 (0.118)	5.08	<0.0001
aboveground biomass	114	0.448	2.754 (0.288)	9.54	<0.0001
Saline Gardens: Single-trait Regression
Trait	n	R2	Slope (Std error)	t-value	P-value
days to flowering	25	0	-0.040 (0.629)	0.06	0.9498
stem length	25	0.065	0.348 (0.276)	1.26	0.2199
stem number	25	0.133	0.492 (0.261)	1.88	0.0731
aboveground biomass	25	0.412	3.965 (0.988)	4.01	0.0005
