# Supplementary material for: The ecological genomic basis of salinity adaptation in Tunisian Medicago truncatula
Source: BMC Genomics. 2014 Dec 22;15(1):1160. doi: 10.1186/1471-2164-15-1160 (PMC4410866; doi:10.1186/1471-2164-15-1160)
Supplement: Supplementary file 5 — Additional file 5: Analysis of reciprocal field soil experiment. Only plants harvested prior to greenhouse failure were included in the analysis; same patterns found when all plants included. Analyzed using mixed models with genotype and all interactions with genotype treated as random effects and significance assessed with AIC. Num df: numerator degrees of freedom, Den df: denominator degrees of freedom, SO: soil origin, Pop: population, GST: garden soil type [saline/nonsaline], LL: log-likelihood, AIC: Akaike's an information criterion. (XLS 38 KB) [file 12864_2014_6892_MOESM5_ESM.xls]

## Sheet: reciprocal_soil
	Analysis of reciprocal field soil experiment
	Only plants harvested prior to greenhouse failure were included in the analysis; same patterns found when all plants included. Analyzed using mixed models with genotype and all interactions with genotype treated as random effects and significance assessed with AIC. Num df: numerator degrees of freedom, Den df: denominator degrees of freedom, SO: soil origin, Pop: population, GST: garden soil type…
	Trait=Survival to harvest; PROC MIXED
	Source	Num. df	Den. df	F	P-value
	Soil Origin	1	36	13.75	0.0007
	Population (soil origin)	2	36	1.07	0.3546
	Field soil type	1	606	31.81	<0.0001
	Plot (field soil type)	2	606	35.89	<0.0001
	SO X ST	1	606	0.2	0.8188
	SO X Plot(ST)	2	606	1.11	0.3288
	Pop(SO) X ST	2	606	0.1	0.7508
	Pop(SO) X Plot(ST)	4	606	0.15	0.9626
	Trait=Survival to harvest PROC GLIMMIX
	Source	Num. df	Den. df	X2	P-value
	Soil Origin	1	36	13.75	0.0002
	Population (soil origin)	2	36	2.13	0.344
	Field soil type	1	606	31.81	<0.0001
	Plot (field soil type)	2	606	0.1	0.7507
	SO X ST	1	606	71.78	<0.0001
	SO X Plot(ST)	2	606	2.23	0.3281
	Pop(SO) X ST	2	606	0.4	0.8188
	Pop(SO) X Plot(ST)	4	606	0.6	0.9627
	Trait=LN(shoot dry weight); PROC MIXED
	Source	Num. df	Den. df	F	P-value
	Soil Origin	1	33	5.5	0.0252
	Population (soil origin)	2	33	1.18	0.319
	Field soil type	1	33	170.95	<0.0001
	Plot (field soil type)	2	33	117.92	<0.0001
	SO X ST	1	33	25.1	<0.0001
	SO X Plot(ST)	2	56	1.84	0.1675
	Pop(SO) X ST	2	56	1.18	0.3295			-2LL
	Pop(SO) X Plot(ST)	4	56	2.04	0.1006		Full model	94.5
	Geno(SO Pop)	1		15.8	<0.0001		model excluding G(So Pop)	110.3
	Geno(SO Pop) X ST	1		0	0.9999		model excluding G(So Pop) X ST	94.5
	Geno(SO Pop) X Plot(ST)	1		3.2	0.0736		model excluding G(So Pop) X Plot(ST)	97.7
	Trait=SQRT(age at flowering); PROC MIXED
	Source	Num. df	Den. df	F	P-value
	Soil Origin	1	33	13.59	<0.0001
	Population (soil origin)	2	33	2.43	0.1036
	Field soil type	1	33	1.57	0.2183
	Plot (field soil type)	2	33	11.3	<0.0001
	SO X ST	1	33	1.4	0.2454
	SO X Plot(ST)	2	52	4.87	0.0115
	Pop(SO) X ST	2	52	0.9	0.4175			-2LL
	Pop(SO) X Plot(ST)	4	52	0.68	0.6059		Full model -2LL	682.1
	Geno(SO Pop)	1		6.7	0.0096		model excluding G(So Pop)	688.8
	Geno(SO Pop) X ST	1		0.7	0.4027		model excluding G(So Pop) X ST	682.8
	Geno(SO Pop) X Plot(ST)	1		0.9	0.3427		model excluding G(So Pop) X Plot(ST)	683
