# Supplementary material for: The ecological genomic basis of salinity adaptation in Tunisian Medicago truncatula
Source: BMC Genomics. 2014 Dec 22;15(1):1160. doi: 10.1186/1471-2164-15-1160 (PMC4410866; doi:10.1186/1471-2164-15-1160)
Supplement: Supplementary file 6 — Additional file 6: Analysis of 0 vs 100mM NaCl greenhouse experiment. Analyzed using mixed models with genotype and all interactions with genotype treated as random effects. Num df: numerator degrees of freedom, Den df: denominator degrees of freedom, SO: soil origin, Pop: population, GST: garden soil type [saline/nonsaline], LL: log-likelihood. Significance of random effects are χ 2 tests comparing the difference in -2 log likelihood of the full model and the model excluding that factor with 1 degree of freedom. (XLS 30 KB) [file 12864_2014_6892_MOESM6_ESM.xls]

## Sheet: salt_UCD_expt2
Analysis of 0 vs 100mM NaCl greenhouse experiment : Analyzed using mixed models with genotype and all interactions with genotype treated as random effects. Num df: numerator degrees of freedom, Den df: denominator degrees of freedom, SO: soil origin, Pop: population, GST: garden soil type [saline/nonsaline], LL: log-likelihood. Significance of random effects are chi-squared tests comparing the di…
Trait= SQRT total pods; PROC MIXED
Source	Num. df	Den. df	F	P-value
Salinity	1	36	36.16	<0.0001
Soil Origin	1	36	0	0.9563
Population(Soil Origin)	2	36	2.52	0.094
SO X Salinity	1	36	9.84	0.0034
Population(Soil Origin) X Salinity	2	36	0.56	0.5763		-2LL
random effects	df		X2		Full model -2LL	1096.7
Genotype(SO Population)	1		18.6	<0.0001	model excluding G(So Pop)	1115.3
Genotype(SO Population) X Salinity	1		0.3	0.5838	model excluding G(So Pop) X GST	1097
Trait= LN shoot dry weight; PROC MIXED
Source	Num. df	Den. df	F	P-value
Salinity	1	36	20.73	<0.0001
Soil Origin	1	36	17.07	0.0002
Population(Soil Origin)	2	36	0.39	0.6806
SO X Salinity	1	36	7.68	0.0088
Population(Soil Origin) X Salinity	2	36	1.5	0.2364		-2LL
random effects	df		X2		Full model -2LL	332.4
Genotype(SO Population)	1		10.8	0.001	model excluding G(So Pop)	343.2
Genotype(SO Population) X Salinity	1		0.3	0.5838	model excluding G(So Pop) X GST	332.7
Trait= SQRT days to flowering; PROC MIXED (Note Genotype(SO Pop) X Salinity could not be included due to lack of variance at this level for some combinations)
Source	Num. df	Den. df	F	P-value
Salinity	1	174	0.23	0.6292
Soil Origin	1	36	21.95	<0.0001
Population(Soil Origin)	2	36	1.24	0.3023
SO X Salinity	1	174	3.34	0.0693
Population(Soil Origin) X Salinity	2	174	1.02	0.3629		-2LL
random effects	df		X2		Full model -2LL	374.9
Genotype(SO Population)	1		33.7	<0.0001	model excluding G(So Pop)	408.6
Genotype(SO Population) X Salinity	.	.	.	.	model excluding G(So Pop) X GST	NA
