# Supplementary material for: The ecological genomic basis of salinity adaptation in Tunisian Medicago truncatula
Source: BMC Genomics. 2014 Dec 22;15(1):1160. doi: 10.1186/1471-2164-15-1160 (PMC4410866; doi:10.1186/1471-2164-15-1160)
Supplement: Supplementary file 10 — Additional file 10: Migrate-n parameter estimates. Means, standard deviation, and ranges of 10 replicate runs with 96 10Kbp intervals each. Saline: S1, S2; non-saline: NS1, NS2. Two individual run results below with saline and non-saline populations with the most similar estimates of theta and with the most dissimilar estimates of theta; note the wide and overlapping confidence intervals. (XLS 41 KB) [file 12864_2014_6892_MOESM10_ESM.xls]

## Sheet: Sheet1
Soil-assorting SNPs
SNPs that associate with soil type using a chi-squared test with Bonferroni correction at 0.05 family wide error rate. Red: saline origin genotypes. Blue: non-saline origin genotypes.
	Results across 10 replicate runs				Run with S, NS most similar theta					Run with S, NS most dissimilar theta
Parameter	Grand mean	Standard deviation of replicate means	Min	Max	0.025	0.975	mode	median	mean	0.025	0.975	mode	median	mean
Theta_S1	0.001588	0.000289513	0.00118	0.00193	0	0.00933	0.00117	0.0045	0.00118	0	0.01	0.00183	0.0045	0.00186
Theta_NS1	0.002161	0.00084873	0.00119	0.00373	0	0.00933	0.00117	0.0045	0.0012	0	0.011	0.00283	0.00517	0.00293
Theta_S2	0.002097	0.000674258	0.00119	0.00297	0	0.00933	0.00117	0.0045	0.0012	0	0.01	0.00217	0.00483	0.00202
Theta_NS2	0.002884	0.000984042	0.00128	0.00423	0	0.00933	0.00117	0.0045	0.00128	0	0.01167	0.00383	0.00583	0.00379
M_NS1->S1	5212.33	646.355	3749.1	6063.03	3620	5713.33	4690	4703.33	4690.72	4233.33	5833.33	5323.33	5036.67	5016.83
M_S2->S1	5284.66	423.898	4838.98	6303.64	3880	6106.67	5403.33	5143.33	5036.33	4600	5973.33	5236.67	5263.33	5301.29
M_NS2->S1	4894.62	564.717	3768.99	5451.87	3166.67	4480	3523.33	3770	3768.99	4320	6133.33	4750	4983.33	5055.76
M_S1->NS1	6123.04	501.938	5224.57	6977.81	5733.33	7986.67	6803.33	6963.33	6977.81	5313.33	7000	5970	6003.33	6070.29
M_S2->NS1	5790.22	490.13	4949.31	6707	4886.67	6886.67	6430	5956.67	5967.9	4886.67	6313.33	5470	5490	5527.21
M_NS2->NS1	5317.24	698.607	3977.09	6309.33	4526.67	6106.67	5496.67	5416.67	5339.92	4833.33	6233.33	5530	5503.33	5533.1
M_S1->S2	5886.28	585.918	5052.5	6792.55	5013.33	7160	5876.67	5910	5960.71	4853.33	6466.67	5763.33	5783.33	5757.39
M_NS1->S2	5584.6	414.534	4911.37	6170.95	4366.67	6006.67	4730	5023.33	5114.64	4786.67	6553.33	5203.33	5556.67	5595.62
M_NS2->S2	5076.28	647.576	3723.64	5730.83	3760	5846.67	4783.33	4783.33	4795.58	4246.67	5866.67	4816.67	4983.33	5023.93
M_S1->NS2	6106.3	566.462	4877.21	6767.13	5793.33	6793.33	6170	6603.33	6767.13	4846.67	6106.67	5236.67	5403.33	5482.44
M_NS1->NS2	6134	666.751	5197.11	7404.26	5680	7460	6643.33	6650	6644.03	5240	6606.67	5950	5956.67	5938.39
M_S2->NS2	5721.98	325.276	5249.19	6257.16	5280	7226.67	5990	6176.67	6257.16	5026.67	6653.33	5956.67	5823.33	5822.51
