# Supplementary material for: The ecological genomic basis of salinity adaptation in Tunisian Medicago truncatula
Source: BMC Genomics. 2014 Dec 22;15(1):1160. doi: 10.1186/1471-2164-15-1160 (PMC4410866; doi:10.1186/1471-2164-15-1160)
Supplement: Supplementary file 11 — Additional file 11: Soil-assorting SNPs. SNPs that associate with soil type using a chi-squared test with Bonferroni correction at 0.05 family wide error rate. Red: saline origin genotypes. Blue: non-saline origin genotypes. (XLS 66 KB) [file 12864_2014_6892_MOESM11_ESM.xls]

## Sheet: Sheet1
Soil-assorting SNPs
SNPs that associate with soil type using a chi-squared test with Bonferroni correction at 0.05 family wide error rate. Red: saline origin genotypes. Blue: non-saline origin genotypes.
Chr	Position	Ref	MT_TN101	MT_TN103	MT_TN105	MT_TN111	MT_TN113	MT_TN115	MT_TN116	MT_TN117	MT_TN118	MT_TN121	MT_TN702	MT_TN704	MT_TN711	MT_TN713	MT_TN717	MT_TN719	MT_TN720	MT_TN722	MT_TN723	MT_TN803	MT_TN804	MT_TN805	MT_TN815	MT_TN821	MT_TN822	MT_TN823	MT_TN824	MT_TN825	MT_TN828	MT_TN903	MT_TN904	MT_TN905	MT_TN912	MT_TN915	MT_TN917	MT_TN920	MT_TN921	MT_TN922	MT_TN924	Genotypes_called	Calls_TN1	Calls_TN7	Calls_TN8	Calls_TN9	Chisq_pvalue
chr02	7981216	C	G	G	G	G	G	G	G	G	G	G	C	C	C	C	C	C	C	C	C	G	G	N	G	G	G	G	G	G	G	C	C	C	C	C	C	C	C	C	C	38	10	9	9	10	5.22099e-09
chr02	23181665	A	A	A	A	A	A	A	A	A	A	N	G	G	G	G	G	G	G	G	A	A	A	A	A	A	A	N	A	A	A	G	G	G	G	G	G	G	G	G	G	37	9	9	9	10	5.52349e-08
chr02	23181795	A	A	A	N	A	A	A	A	A	A	A	C	C	C	C	C	C	C	C	N	A	A	A	A	A	A	A	A	A	A	C	C	C	C	C	C	C	C	C	C	37	9	8	10	10	8.72985e-09
chr02	23181841	A	A	A	A	A	A	A	A	A	A	A	G	G	G	G	G	G	G	G	G	A	A	N	A	A	A	A	A	A	A	G	G	G	G	G	G	G	G	G	G	38	10	9	9	10	5.22099e-09
chr02	30019389	T	A	A	A	A	A	A	A	A	A	N	T	T	T	T	T	T	T	T	A	A	A	A	A	A	A	A	A	A	A	T	T	T	T	T	N	T	T	T	T	37	9	9	10	9	5.58202e-08
chr02	30026137	G	G	G	N	G	G	G	G	G	G	G	A	A	A	A	A	A	A	A	G	G	G	N	G	G	G	G	G	G	G	A	A	A	A	A	A	A	A	A	A	37	9	9	9	10	5.52349e-08
chr02	30027109	C	A	A	A	A	A	A	A	A	A	A	C	C	C	C	C	N	C	N	C	A	A	N	A	A	A	A	A	A	A	C	N	C	C	C	C	C	C	C	N	34	10	7	9	8	4.1784e-08
chr03	22683247	G	T	T	N	T	T	T	T	T	T	T	G	G	G	G	G	G	G	N	G	T	T	N	T	T	T	T	T	T	T	G	G	G	G	G	G	G	G	N	G	35	9	8	9	9	2.43661e-08
chr03	32355422	G	G	G	G	G	G	G	G	G	G	G	A	A	A	A	A	A	A	A	G	G	G	G	G	N	G	G	G	G	G	A	A	A	A	A	A	A	A	A	N	37	10	9	9	9	5.58202e-08
chr03	33876862	A	G	G	N	G	N	G	G	G	G	G	A	A	A	A	A	A	A	A	A	G	G	N	N	G	G	G	G	N	G	A	A	A	A	A	A	A	N	A	A	33	8	9	7	9	6.9096e-08
chr03	33900796	G	G	G	N	G	G	G	G	N	G	G	T	T	N	T	T	T	T	T	T	G	G	G	G	G	G	G	G	N	G	T	T	T	T	T	T	T	N	T	T	34	8	8	9	9	4.06614e-08
chr03	33900871	G	A	A	A	A	A	A	A	A	A	N	G	G	G	G	G	N	G	N	G	A	A	N	A	A	A	A	A	A	A	G	G	G	G	G	G	G	N	G	N	33	9	7	9	8	6.9096e-08
chr03	33902859	A	A	A	A	A	A	A	A	A	A	A	G	G	G	G	G	G	N	G	G	A	A	A	A	A	A	A	A	A	A	G	G	G	G	G	G	G	A	G	G	38	10	8	10	10	3.39677e-08
chr03	33902902	A	T	T	N	T	N	T	T	T	T	T	A	A	A	A	A	A	A	A	A	T	T	T	T	T	T	T	T	T	T	A	A	A	A	A	A	A	A	A	A	37	8	9	10	10	8.72985e-09
chr03	33903197	A	A	N	N	A	A	A	A	A	A	A	G	N	G	G	G	G	G	G	G	A	A	N	A	A	A	A	A	A	A	G	G	G	G	G	G	G	N	G	G	34	8	8	9	9	4.06614e-08
chr03	33904411	G	A	A	A	A	N	A	A	A	A	A	G	G	G	G	G	G	G	N	G	A	A	A	A	A	A	A	N	A	A	G	G	G	N	N	G	G	G	G	G	34	9	8	9	8	4.09364e-08
chr03	33912593	C	T	T	N	T	T	T	T	T	T	T	C	C	C	C	C	C	N	N	C	T	T	N	T	T	T	T	T	T	T	C	C	C	C	C	C	C	C	C	N	34	9	7	9	9	4.09364e-08
chr03	33912946	G	A	A	N	A	A	A	A	A	A	A	G	G	G	G	G	G	G	G	G	A	A	N	A	A	A	A	A	A	A	G	G	G	G	G	G	G	G	G	G	37	9	9	9	10	8.72985e-09
chr03	33912962	A	C	C	N	C	C	C	C	C	C	C	A	A	A	A	A	A	A	A	A	C	C	N	C	C	C	C	C	C	C	A	A	A	A	A	A	A	A	A	A	37	9	9	9	10	8.72985e-09
chr03	33912997	G	C	C	C	C	C	C	C	C	C	C	N	G	G	N	G	G	G	G	G	C	C	C	C	C	C	C	C	C	C	G	G	G	G	N	G	G	G	G	G	36	10	7	10	9	1.49183e-08
chr03	33912999	C	G	G	G	G	G	G	G	G	G	G	C	C	C	C	C	C	C	C	C	G	G	G	G	G	G	N	G	G	G	C	C	C	C	N	C	C	C	C	C	37	10	9	9	9	8.72985e-09
chr03	33914072	T	C	C	C	C	C	C	C	C	C	N	N	T	T	T	T	T	T	T	N	C	C	C	C	C	C	N	C	C	C	T	T	T	T	T	N	T	N	T	T	33	9	7	9	8	6.9096e-08
chr03	33914298	G	T	T	T	T	T	T	T	T	T	N	G	G	G	G	G	G	G	G	G	T	T	T	T	T	T	T	T	T	T	N	G	G	G	G	G	G	N	G	G	36	9	9	10	8	1.46481e-08
chr03	33914420	G	A	A	N	A	A	A	A	A	A	N	G	G	G	G	G	G	G	N	G	A	A	A	A	A	A	N	A	A	A	G	G	G	G	G	N	G	G	G	G	34	8	8	9	9	4.06614e-08
chr03	33914783	C	T	T	T	T	T	T	N	T	T	T	C	N	C	C	C	C	C	C	C	T	T	N	T	T	T	T	T	T	T	C	C	N	C	C	C	C	C	C	C	35	9	8	9	9	2.43661e-08
chr03	33917045	G	T	T	T	N	T	T	T	T	T	T	G	G	N	G	G	G	G	N	G	T	T	T	N	T	T	T	T	T	T	G	G	G	G	G	G	N	G	G	N	33	9	7	9	8	6.9096e-08
chr03	33918709	G	T	T	N	T	T	T	T	T	T	T	G	G	G	G	G	G	G	G	G	T	T	N	T	T	N	T	T	T	T	G	G	G	G	G	G	G	G	G	N	35	9	9	8	9	2.43661e-08
chr04	9037361	G	G	G	N	G	G	G	G	G	G	G	A	A	A	A	A	A	N	A	A	G	G	N	G	G	G	G	G	N	G	A	A	A	A	A	A	A	N	N	A	33	9	8	8	8	6.81098e-08
chr04	45110388	A	A	A	A	T	A	A	A	A	A	A	T	T	T	T	T	T	T	T	N	A	A	N	A	A	A	A	A	A	A	T	T	T	T	T	T	T	T	T	T	37	10	8	9	10	5.52349e-08
chr04	45120331	G	G	G	G	N	G	G	G	G	G	G	A	A	A	A	A	A	A	N	N	G	G	N	G	G	G	G	G	G	G	A	N	A	A	N	A	A	A	A	A	33	9	7	9	8	6.9096e-08
chr05	1231237	G	G	G	N	G	G	G	G	G	G	G	A	A	A	A	A	A	A	A	G	G	G	N	G	G	G	G	G	G	G	A	A	A	A	A	A	A	A	A	A	37	9	9	9	10	5.52349e-08
chr05	3815015	A	G	G	G	G	G	G	G	G	G	G	A	N	A	A	A	A	A	G	N	G	G	G	G	G	G	G	G	G	G	A	A	A	A	A	A	A	A	A	A	37	10	7	10	10	5.76338e-08
chr05	4822512	C	T	N	T	T	T	T	T	T	T	N	C	C	C	C	C	C	C	C	N	T	T	N	T	T	T	N	T	T	T	C	C	C	C	N	C	C	C	C	C	33	8	8	8	9	6.81098e-08
chr05	7994277	C	C	G	G	G	G	G	G	G	G	G	C	C	C	C	C	C	C	N	C	G	G	G	G	G	G	G	G	G	G	C	C	C	C	C	C	C	C	N	C	37	10	8	10	9	5.58202e-08
chr05	7996671	A	A	G	G	G	G	G	G	G	G	G	A	A	A	A	A	A	A	A	A	G	G	G	G	G	G	G	G	G	G	A	A	A	A	A	A	A	N	N	A	37	10	9	10	8	5.58202e-08
chr06	10026246	T	A	A	A	A	A	A	A	A	T	A	T	T	T	T	T	T	T	T	T	A	A	N	A	A	A	A	A	A	A	T	T	T	T	T	T	T	T	T	T	38	10	9	9	10	3.32912e-08
chr07	5883545	T	C	C	C	C	C	C	C	C	C	C	T	T	T	T	T	T	T	T	N	C	C	N	C	C	C	C	C	C	C	T	T	T	T	T	T	T	N	T	T	36	10	8	9	9	1.46481e-08
chr07	25519938	A	G	G	G	G	G	G	G	G	G	G	A	A	A	A	A	A	A	A	A	G	G	N	G	A	G	N	G	G	G	A	A	A	A	A	A	A	A	A	A	37	10	9	8	10	5.58202e-08
chr08	970452	G	G	G	G	G	N	G	G	G	G	G	T	T	T	T	T	T	N	G	T	G	G	G	G	G	G	G	G	G	G	T	T	T	T	T	T	T	T	T	T	37	9	8	10	10	5.58202e-08
chr08	970490	G	G	G	G	G	G	G	G	G	G	G	C	C	C	C	C	C	N	N	C	G	G	N	G	G	G	G	G	G	G	N	C	C	C	C	C	C	C	C	C	35	10	7	9	9	2.46797e-08
