# Supplementary material for: The ecological genomic basis of salinity adaptation in Tunisian Medicago truncatula
Source: BMC Genomics. 2014 Dec 22;15(1):1160. doi: 10.1186/1471-2164-15-1160 (PMC4410866; doi:10.1186/1471-2164-15-1160)
Supplement: Supplementary file 12 — Additional file 12: Genes in soil-assorting LD blocks. 198 genes contained within the 16 soil-assorting LD blocks. (XLS 44 KB) [file 12864_2014_6892_MOESM12_ESM.xls]

## Sheet: All soil-assorting genes
Genes in soil-assorting LD blocks
198 genes contained within the 16 soil-assorting LD blocks.
Gene ID	LD Block	Protein annotation
Medtr2g025710.1	2.1	Long-chain-alcohol O-fatty-acyltransferase (Mboat)
Medtr2g075770.1	2.2	Peptidase C26
Medtr2g096540.1	2.3	Zinc finger protein
Medtr2g096550.1	2.3	Ras-related protein Rab-11A/Rab-1B
Medtr2g096560.1	2.3	Unknown Pr
Medtr2g096570.1	2.3	Histone H2A
Medtr2g096590.1	2.3	Histone H2A
Medtr2g096600.1	2.3	Unknown Pr
Medtr2g096610.1	2.3	Unknown Pr
Medtr2g096620.1	2.3	Unknown Pr
Medtr2g096630.1	2.3	Unknown Pr
Medtr2g096640.1	2.3	Unknown Pr
Medtr2g096650	2.3	Unknown Pr
Medtr2g096660.1	2.3	UDP-glucuronic acid decarboxylase
Medtr2g096670.1	2.3	Unknown Pr
Medtr3g070890	3.1	Phosphoribosylanthranilate isomerase (PRAI)
Medtr3g070900	3.1	Unknown Pr
Medtr3g070920	3.1	Histone H4
Medtr3g070930	3.1	60S ribosomal protein L10a
Medtr3g070940	3.1	Unknown Pr
Medtr3g070950	3.1	Unknown Pr
Medtr3g070960.1	3.1	Unknown Pr
Medtr3g070970	3.1	Unknown Pr
Medtr3g070980.1	3.1	Aspartic proteinase Asp1 (Pepsin A)
Medtr3g070990	3.1	Aspartic proteinase Asp1
Medtr3g071000.1	3.1	Unknown Pr
Medtr3g071010.1	3.1	NBS
Medtr3g071020.1	3.1	Unknown Pr
Medtr3g071040.1	3.1	NBS
Medtr3g071050.1	3.1	Unknown Pr
Medtr3g071070.1	3.1	NBS
Medtr3g071080.1	3.1	NBS
Medtr3g071100.1	3.1	Unknown Pr
Medtr3g071110.1	3.1	Unknown Pr
Medtr3g071120.1	3.1	Unknown Pr
Medtr3g071130.1	3.1	NBS resistance protein (Fragment)
Medtr3g071150.1	3.1	Coatomer subunit beta remote homologe
Medtr3g071180.1	3.1	Unknown Pr
Medtr3g071300.1	3.1	RING finger protein 181
Medtr3g071310.1	3.1	Similar to human prot LOC63920 and ZMYM1
Medtr3g071320	3.1	Taxadien-5-alpha-ol O-acetyltransferase
Medtr3g071340.1	3.1	Unknown Pr
Medtr3g071350.1	3.1	Unknown Pr
Medtr3g071360	3.1	Unknown Pr
Medtr3g071370	3.1	Unknown Pr
Medtr3g071380	3.1	Unknown Pr
Medtr3g071400.1	3.1	Unknown Pr
Medtr3g071410	3.1	Unknown Pr
Medtr3g071420	3.1	LOB domain-containing protein 21
Medtr3g071430	3.1	Unknown Pr
Medtr3g071440	3.1	Unknown Pr
Medtr3g071450	3.1	Sorting and assembly machinery component 50 homolog
Medtr3g071460	3.1	Mitotic checkpoint serine/threonine-protein kinase BUB1 beta
Medtr3g071470.1	3.1	Unknown Pr
Medtr3g071480.1	3.1	Leucine-rich repeat receptor kinase
Medtr3g071490	3.1	Unknown Pr
Medtr3g071500	3.1	Unknown Pr
Medtr3g071510.1	3.1	Glutaredoxin
Medtr3g071520.1	3.1	Unknown Pr
Medtr3g071530.1	3.1	Ubiquinone/menaquinone biosynthesis methyltransferase ubiE
Medtr3g071540	3.1	Eukaryotic translation initiation factor 2 alpha subunit
Medtr3g071550	3.1	Eukaryotic translation initiation factor 2 alpha subunit
Medtr3g071560	3.1	Eukaryotic translation initiation factor 2 alpha subunit
Medtr3g071570	3.1	Unknown Pr
Medtr3g071580.1	3.1	Multiple inositol polyphosphate phosphatase
Medtr3g071590	3.1	LOB domain-containing protein 12
Medtr3g071600	3.1	NAD(P)H-quinone oxidoreductase chain 4
Medtr3g071610	3.1	Cytosolic endo-beta-N-acetylglucosaminidase
Medtr3g071620	3.1	DEAD-box ATP-dependent RNA helicase 18
Medtr3g071630.1	3.1	Unknown Pr
Medtr3g071640	3.1	Unknown Pr
Medtr3g071650	3.1	Unknown Pr
Medtr3g071660.1	3.1	Probable helicase
Medtr3g071670.1	3.1	Unknown Pr (ATP-dependent helicase)
Medtr3g071680	3.1	Global transcription factor group
Medtr3g071690	3.1	Global transcription factor group
Medtr3g071700.1	3.1	Probable helicase
Medtr3g071720	3.1	Unknown Pr
Medtr3g071730.1	3.1	Unknown Pr
Medtr3g071740	3.1	Abscisic acid receptor PYL6
Medtr3g094560	3.2	Unknown Pr
Medtr3g096990.1	3.2	Unknown Pr
Medtr3g097000.1	3.2	Unknown Pr
Medtr3g098060.1	3.2	Unknown Pr
Medtr3g098070.1	3.2	CPK; Calcium-dependent protein kinase
Medtr3g098080.1	3.2	Unknown Pr
Medtr3g098090.1	3.2	CPK; Calcium-dependent protein kinase
Medtr3g098100.1	3.2	Thioesterase family protein (related)
Medtr3g098120.1	3.2	Acyl-coenzyme A thioesterase
Medtr3g098130.1	3.2	Thioesterase family protein (related)
Medtr3g098140.1	3.2	Acyl-coenzyme A thioesterase
Medtr3g098150.1	3.2	Unknown Pr
Medtr3g098160	3.2	Thioesterase family protein (related)
Medtr3g098170.1	3.2	Thioesterase family protein (related)
Medtr3g098180	3.3	Thioesterase family protein (related)
Medtr4g030060.1	4.1	Unknown Pr
Medtr4g030070.1	4.1	E3 ubiquitin-protein ligase
Medtr4g128730	4.1	Unknown Pr
Medtr4g128740	4.1	Unknown Pr
Medtr4g128750	4.1	Putatitive pathogenesis-related protein PR-1-like
Medtr4g128760	4.1	Unknown Pr
Medtr4g128770.1	4.2	Putatitive pathogenesis-related protein PR-1-like
Medtr4g128780.1	4.2	Unknown Pr
Medtr4g128790.1	4.2	Unknown Pr
Medtr4g128800.1	4.2	Lipase precursor
Medtr4g128810.1	4.2	Cellulases catalytic domain
Medtr4g128820.1	4.2	CIPK Calcium/calmodulin-dependent protein kinase type II
Medtr4g128830.1	4.2	Unknown Pr
Medtr4g128840.1	4.2	Xylose isomerase
Medtr4g128850.1	4.2	Unknown Pr
Medtr4g128860.1	4.2	Unknown Pr
Medtr4g128870.1	4.2	Trehalose-phosphatase
Medtr4g128880.1	4.2	Unknown Pr
Medtr4g128900.1	4.2	Unknown Pr
Medtr4g128910.1	4.2	ADP-ribosylation factor
Medtr4g128920.1	4.2	Unknown Pr
Medtr4g128930.1	4.2	Constans
Medtr4g128940.1	4.2	Unknown Pr
Medtr4g128950.1	4.2	Unknown Pr
Medtr4g128960.1	4.2	Multidrug resistance protein
Medtr4g128970.1	4.2	Unknown Pr
Medtr4g128980.1	4.2	Multidrug resistance protein
Medtr4g128990.1	4.2	Serine/threonin kinase-like
Medtr4g129010.1	4.2	Serine/threonin kinases
Medtr5g007690.1	5.1	Unknown Pr
Medtr5g007700.1	5.1	Unknown Pr
Medtr5g007710.1	5.1	E3 ubiquitin-protein ligase
Medtr5g007720.1	5.1	Chalcone synthase
Medtr5g013010.1	5.2	Homeodomain prot
Medtr5g013020.1	5.2	Palmitoyl-protein thioesterase 1 precursor
Medtr5g013030.1	5.2	Unknown Pr
Medtr5g014850	5.3	Ferulate 5-hydroxylase
Medtr5g014860	5.3	Branched-chain-amino-acid aminotransferase
Medtr5g014870	5.3	Unknown Pr
Medtr5g014890	5.3	Homeobox-leucine zipper protein HOX27
Medtr5g014900	5.3	Unknown Pr
Medtr5g014910.1	5.3	Arginyl-tRNA synthetase
Medtr5g014920	5.3	Protein complex coatmer beta subunit
Medtr5g014930.1	5.3	Unknown Pr
Medtr5g014950.1	5.3	Uncharacterized ATP-dependent helicase
Medtr5g014960	5.4	Branched-chain-amino-acid aminotransferase
Medtr5g021390.1	5.4	Ferulate 5-hydroxylase
Medtr6g047210.1	6	NB-LRR protein
Medtr7g022980.1	7.1	Zinc finger protein 6
Medtr7g023000.1	7.1	Unknown Pr
Medtr7g084880.1	7.2	Importin-13
Medtr7g084890.1	7.2	Unknown Pr
Medtr7g084900.1	7.2	Unknown Pr
Medtr7g084910.1	7.2	O-acetyltransferase (Flavonoid synthesis)
Medtr7g084930.1	7.2	Unknown Pr
Medtr7g084940.1	7.2	O-acetyltransferase (Flavonoid synthesis)
Medtr7g084950.1	7.2	Cellulase synthase
Medtr7g084960.1	7.2	Unknown Pr
Medtr7g084970.1	7.2	Flowering locus T
Medtr7g084990.1	7.2	Unknown Pr
Medtr7g085000.1	7.2	Unknown Pr
Medtr7g085010.1	7.2	Unknown Pr
Medtr7g085020.1	7.2	Flowering locus T
Medtr7g085030.1	7.2	Flowering locus T
Medtr7g085040.1	7.2	Flowering locus T
Medtr7g085050.1	7.2	Coiled-coil protein
Medtr7g085070.1	7.2	Aquaporin-like
Medtr7g085080.1	7.2	Ubiquitin
Medtr7g085090.1	7.2	Apyrase like protein
Medtr7g085100.1	7.2	Pentatricopeptide repeat protein
Medtr7g085110.1	7.2	Unknown Pr
Medtr7g085120.1	7.2	Apyrase
Medtr7g085130.1	7.2	Unknown Pr
Medtr7g085150.1	7.2	Apyrase like protein
Medtr7g085160.1	7.2	Apyrase like protein
Medtr7g085170.1	7.2	Unknown Pr
Medtr7g085180	7.2	Apyrase like protein
Medtr8g008500.1	8.1	Alpha/beta hydrolase Methylesterase
Medtr8g008510.1	8.1	Alpha/beta hydrolase Methylesterase
Medtr8g008520.1	8.1	Unknown Pr
Medtr8g008530.1	8.1	Cytochrome P450 (related)
Medtr8g008540.1	8.1	Actin
Medtr8g008550.1	8.1	Unknown Pr
Medtr8g008560.1	8.1	Unknown Pr
Medtr8g008600.1	8.1	Unknown Pr
Medtr8g008630.1	8.1	Unknown Pr
Medtr8g008640.1	8.1	peptidyl-prolyl isomerases (PPIases)
Medtr8g008650.1	8.1	Unknown Pr
Medtr8g008660.1	8.1	Alpha/beta hydrolase Methylesterase
Medtr8g008680.1	8.1	Initiation factor eIF-4 gamma like
Medtr8g008690.1	8.1	Unknown Pr
Medtr8g008700.1	8.1	Polygalacturonase precursor
Medtr8g008710.1	8.1	Unknown Pr
Medtr8g008720.1	8.1	Chromodomain-helicase-DNA-binding protein 4 (related)
Medtr8g008730.1	8.1	Coiled-coil protein
Medtr8g008740.1	8.1	Elongation factor 1-alpha
Medtr8g008750.1	8.1	Unknown Pr
Medtr8g008760.1	8.1	Unknown Pr
Medtr8g008770.1	8.1	Unknown Pr
Medtr8g008790.1	8.1	Unknown Pr
Medtr8g008800.1	8.1	Unknown Pr
Medtr8g008810.1	8.1	Unknown Pr
Medtr8g008820.1	8.1	Serine/threonin kinases
