# Supplementary material for: The ecological genomic basis of salinity adaptation in Tunisian Medicago truncatula
Source: BMC Genomics. 2014 Dec 22;15(1):1160. doi: 10.1186/1471-2164-15-1160 (PMC4410866; doi:10.1186/1471-2164-15-1160)
Supplement: Supplementary file 13 — Additional file 13: Candidate genes. Genes in soil-assorting LD blocks with soil-assorting amino-acid mutations. (XLS 40 KB) [file 12864_2014_6892_MOESM13_ESM.xls]

## Sheet: Sheet1
Candidate genes
Genes in soil-assorting LD blocks with soil-assorting amino-acid mutations.
LD block	Gene	Protein	Biological function	Biochemical function/Pathway	At homolog
2.1	Medtr2g025710.1	Long-chain-alcohol O-fatty-acyltransferase (Mboat)	Wax biosynthesis (predicted)		At5g55350
2.3	Medtr2g096670.1	Unknown Pr			AT2G28780
3.1	Medtr3g070960.1	Unknown Pr			Partial 56% AT3G56010
3.1	Medtr3g070980.1	Aspartic proteinase Asp1 (Pepsin A)	Protein turnover		At1g44130
3.1	Medtr3g071150.1	Coatomer subunit beta remote homologe	Vesicle transport		Possible Pseudogene
3.1	Medtr3g071310.1	Similar to human prot LOC63920 and ZMYM1	Protein protein interaction		Possible Pseudogene
3.1	Medtr3g071400.1	Hypothetical protein
3.1	Medtr3g071470.1	Unknown Pr	AT5G05500		AT5G05500
3.1	Medtr3g071480.1	Leucine-rich repeat receptor kinase	Signaling		At4g18640
3.1	Medtr3g071510.1	Glutaredoxin	ROS balance	Redox regulation	Possible Pseudogene
3.1	Medtr3g071580.1	Multiple inositol polyphosphate phosphatase	Phytase		At1g09870
3.1	Medtr3g071630.1	Hypothetical protein
3.1	Medtr3g071670.1	Hypothetical protein
3.1	Medtr3g071700.1	Probable helicase	Chromatin remodeling		At3g42670
3.2	Medtr3g097000.1	Hypothetical protein
3.2	Medtr3g098080.1	Hypothetical protein
3.2	Medtr3g098090.1	CPK; Calcium-dependent protein kinase	Signaling	Abiotic Stress	At4g09570 At1g35670 At5g23580
3.2	Medtr3g098120.1	Acyl-coenzyme A thioesterase	probable FA metabolism		At1g04290
3.2	Medtr3g098140.1	Acyl-coenzyme A thioesterase	probable FA metabolism		At1g04290
3.2	Medtr3g098150.1	Hypothetical protein
4.1	Medtr4g128780.1	Hypothetical protein
4.1	Medtr4g128850.1	Hypothetical protein
4.1	Medtr4g128900.1	Hypothetical protein
4.1	Medtr4g128920.1	Hypothetical protein
4.1	Medtr4g128950.1	Hypothetical protein
4.2	Medtr4g128770.1	Putatitive pathogenesis-related protein PR-1-like	Disease resistance	Biotic Stress	At1g04290
4.2	Medtr4g128820.1	CIPK Calcium/calmodulin-dependent protein kinase type II	Signaling	Abiotic Stress	At5g57630
4.2	Medtr4g128840.1	Xylose isomerase	Carbon metabolism		At5g57655
4.2	Medtr4g128870.1	Trehalose-phosphatase	Carbon metabolism	Abiotic Stress	Possible Pseudogene
4.2	Medtr4g128930.1	Constans	Signaling	Flowering	At5g15840
4.2	Medtr4g128990.1	Serine/threonin kinase-like	Signaling		Possible Pseudogene
5.1	Medtr5g007690.1	Hypothetical protein
5.2	Medtr5g013020.1	Palmitoyl-protein thioesterase 1 precursor	Protein membrane localization		At3g60340
5.3	Medtr5g014910.1	Arginyl-tRNA synthetase	Protein synthesis		Possible Pseudogene
5.4	Medtr5g021390.1	Ferulate 5-hydroxylase	Lignification	Biotic stress/Development	At5g04330
6	Medtr6g047210.1	NB-LRR protein Disease resistance	Biotic stress	Biotic Stress	At3g14460
7.1	Medtr7g022980.1	Zinc finger protein 6	Signaling		Possible Pseudogene
7.1	Medtr7g023000.1	Hypothetical protein
7.2	Medtr7g084910.1	O-acetyltransferase (Flavonoid synthesis)	Phytoalexin biosynthesis	Biotic Stress	At1g65450
7.2	Medtr7g084930.1	Unknown Pr	Not found
7.2	Medtr7g084940.1	O-acetyltransferase (Flavonoid synthesis)	Phytoalexin biosynthesis	Biotic Stress	At1g65450
7.2	Medtr7g084990.1	Hypothetical protein
7.2	Medtr7g085000.1	Hypothetical protein
7.2	Medtr7g085110.1	Hypothetical protein
7.2	Medtr7g085120.1	Apyrase	Nucleotide diphosphatase	N-fixation	At5g18280
7.2	Medtr7g085170.1	Hypothetical protein
8.1	Medtr8g008500.1	Alpha/beta hydrolase Methylesterase	Me-hormone metabolism	Biotic/Abiotic Stress	At2g23610
8.1	Medtr8g008510.1	Alpha/beta hydrolase Methylesterase	Me-hormone metabolism	Biotic/Abiotic Stress	At3g50440
8.1	Medtr8g008520.1	Hypothetical protein
8.1	Medtr8g008530.1	Cytochrome P450 (related)	Electron carrier activity		At5g24910
8.1	Medtr8g008600.1	Hypothetical protein
8.1	Medtr8g008630.1	Hypothetical protein
8.1	Medtr8g008640.1	peptidyl-prolyl isomerases (PPIases)	Protein folding		Possible Pseudogene
8.1	Medtr8g008650.1	Hypothetical protein
8.1	Medtr8g008660.1	Alpha/beta hydrolase Methylesterase	Me-hormone metabolism	Biotic/Abiotic Stress	At3g50440
8.1	Medtr8g008680.1	Initiation factor eIF-4 gamma like	Protein synthesis		At3g60240
8.1	Medtr8g008810.1	Unknown Pr			Not found
