# Supplementary material for: The ecological genomic basis of salinity adaptation in Tunisian Medicago truncatula
Source: BMC Genomics. 2014 Dec 22;15(1):1160. doi: 10.1186/1471-2164-15-1160 (PMC4410866; doi:10.1186/1471-2164-15-1160)
Supplement: Supplementary file 14 — Additional file 14: Candidate amino acid substitutions. Amino acid changes in soil-assorting genes. * indicates conserved a.a. (XLS 32 KB) [file 12864_2014_6892_MOESM14_ESM.xls]

## Sheet: aa changes
Candidate amino acid substitutions
Amino acid changes in soil-assorting genes. * indicates conserved a.a.
Protein annotation	Gene ID	Change relate to reference genome
Alpha/beta hydrolase Methylesterase	Medtr8g008500.1	aa:H/Y;codon:CAT/TAT;codon:81 aa:I/V;codon:ATT/GTT;codon:120* aa:V/I;codon:GTT/ATT;codon:265
Alpha/beta hydrolase Methylesterase	Medtr8g008510.1	aa:K/N;codon:AAA/AAT;codon:98* aa:G/V;codon:GGG/GTG;codon:163* aa:D/H;codon:GAT/CAT;codon:176
Alpha/beta hydrolase Methylesterase	Medtr8g008660.1	aa:D/G;codon:GAT/GGT;codon:254
Apoptotic protease-activating factor (NBS-LRR)	Medtr6g047210.1	aa:N/Y;codon:AAC/TAC;codon:891 aa:S/I;codon:AGT/ATT;codon:885 aa:C/S;codon:TGT/TCT;codon:773* aa:Y/C;codon:TAT/TGT;codon:771 aa:T/S;codon:ACT/TCT;codon:697* aa:K/N;codon:AAG/AAC;codon:626 aa:H/R;codon:CAT/CGT;codon:613 aa:N/D;codon:AAC/GAC;codon:590 aa:L/I;codon:TTA/ATA;codon:346*
Apyrase	Medtr7g085120.1	aa:A/V;codon:GCC/GTC;codon:442*
Arginyl-tRNA synthetase	Medtr5g014910.1	STOP_GAINED;aa:E/*;codon:GAA/TAA;codon:78
Aspartic proteinase Asp1 (Pepsin A)	Medtr3g070980.1	aa:V/I;codon:GTC/ATC;codon:245 aa:C/Y;codon:TGT/TAT;codon:235*
CCaMKs Calcium/calmodulin-dependent protein kinase type II	Medtr3g098090.1	aa:E/Q;codon:GAG/CAG;codon:420*
CIPK Calcium/calmodulin-dependent protein kinase type II	Medtr4g128820.1	aa:H/N;codon:CAC/AAC;codon:432 aa:E/K;codon:GAA/AAA;codon:347
Coatomer subunit beta remote homologe	Medtr3g071150.1	aa:R/C;codon:CGT/TGT;codon:128*
Constans	Medtr4g128930.1	aa:E/D;codon:GAA/GAC;codon:115*
Cytochrome P450 (related)	Medtr8g008530.1	aa:T/S;codon:ACT/TCT;codon:83 aa:P/S;codon:CCA/TCA;codon:73 aa:L/H;codon:CTT/CAT;codon:63 aa:S/P;codon:TCA/CCA;codon:56 aa:R/I;codon:AGA/ATA;codon:32 aa:L/M;codon:TTG/ATG;codon:12 aa:N/I;codon:AAT/ATT;codon:3
Ferulate 5-hydroxylase	Medtr5g021390.1	aa:A/V;codon:GCA/GTA;codon:348*
Glutaredoxin	Medtr3g071510.1	aa:S/N;codon:AGT/AAT;codon:320 aa:M/I;codon:ATG/ATA;codon:266
Initiation factor eIF-4 gamma like	Medtr8g008680.1	aa:S/N;codon:AGT/AAT;codon:1645 aa:F/S;codon:TTT/TCT;codon:666 aa:A/V;codon:GCG/GTG;codon:638
Mboat	Medtr2g025710.1	aa:G/A;codon:GGT/GCT;codon:303
Microtube polymerization/HSP90 complex	Medtr8g008640.1	aa:K/E;codon:AAG/GAG;codon:50* aa:A/V;codon:GCA/GTA;codon:219* aa:M/T;codon:ATG/ACG;codon:313 aa:E/K;codon:GAA/AAA;codon:375 aa:I/M;codon:ATA/ATG;codon:394 aa:D/G;codon:GAC/GGC;codon:405 aa:Y/N;codon:TAC/AAC;codon:494 aa:V/M;codon:GTG/ATG;codon:535 aa:L/P;codon:CTT/CCT;codon:539 aa:F/S;codon:TTT/TCT;codon:546 aa:E/D;codon:GAA/GAC;codon:624* aa:S/N;codon:AGT/AAT;codon:686* aa:K/T;codon:AAG/ACG;cod…
Multiple inositol polyphosphate phosphatase	Medtr3g071580.1	aa:S/Y;codon:TCT/TAT;codon:241
O-acetyltransferase (Flavonoid synthesis)	Medtr7g084910.1	aa:L/I;codon:CTA/ATA;codon:279
O-acetyltransferase (Flavonoid synthesis)	Medtr7g084940.1	aa:A/G;codon:GCT/GGT;codon:161 aa:F/L;codon:TTT/CTT;codon:443*
Palmitoyl-protein thioesterase 1 precursor	Medtr5g013020.1	aa:M/T;codon:ATG/ACG;codon:313 aa:F/I;codon:TTC/ATC;codon:21
Pathogenesis-related protein PR-1 precursor (related) (N881)	Medtr4g128770.1	START_GAINED: CTG: 214 bases from TSS START_GAINED: CTG: 258 bases from TSS
Probable helicase	Medtr3g071700.1	aa:S/F;codon:TCT/TTT;codon:150*
Serine/threonin kinases	Medtr4g128990.1	aa:T/I;codon:ACC/ATC;codon:531* aa:L/M;codon:TTG/ATG;codon:200 aa:I/N;codon:ATT/AAT;codon:122
Similar to human prot LOC63920 and ZMYM1	Medtr3g071310.1	aa:C/F;codon:TGT/TTT;codon:380
Thioesterase family protein (related)	Medtr3g098120.1	aa:C/R;codon:TGT/CGT;codon:94* aa:S/G;codon:AGT/GGT;codon:32
Thioesterase family protein (related)	Medtr3g098140.1	STOP_GAINED;aa:Q/*;codon:CAA/TAA;codon: 260 missing 10 conserved aa
Trehalose-phosphatase	Medtr4g128870.1	aa:P/A;codon:CCA/GCA;codon:26*
Tyrosine kinase	Medtr3g071480.1	aa:A/T;codon:GCG/ACG;codon:591 aa:Q/P;codon:CAA/CCA;codon:588 aa:S/Y;codon:TCT/TAT;codon:580 aa:I/V;codon:ATA/GTA;codon:573*
Xylose isomerase	Medtr4g128840.1	aa:I/V;codon:ATA/GTA;codon:302*
Zinc finger protein 6	Medtr7g022980.1	aa:G/D;codon:GGT/GAT;codon:17
Unknown Pr (aligment)	Medtr2g096670.1	aa:C/R;codon:TGC/CGC;codon:674
Unknown Pr (aligment)	Medtr3g070960.1	aa:P/Q;codon:CCG/CAG;codon:100 aa:V/A;codon:GTA/GCA;codon:109
Unknown Pr (aligment)	Medtr3g071470.1	aa:T/I;codon:ACT/ATT;codon:166*
Unknown Pr (aligment)	Medtr8g008810.1	aa:P/S;codon:CCA/TCA;codon:313* aa:Y/C;codon:TAT/TGT;codon:345* aa:S/C;codon:TCC/TGC;codon:352* aa:Y/N;codon:TAC/AAC;codon:407 aa:T/A;codon:ACT/GCT;codon:432* aa:L/Q;codon:CTG/CAG;codon:435 aa:E/G;codon:GAG/GGG;codon:489
