# Supplementary material for: The ecological genomic basis of salinity adaptation in Tunisian Medicago truncatula
Source: BMC Genomics. 2014 Dec 22;15(1):1160. doi: 10.1186/1471-2164-15-1160 (PMC4410866; doi:10.1186/1471-2164-15-1160)
Supplement: Supplementary file 16 — Additional file 16: False discovery rate 0.01 genes. Genes intersected by SNPs that assort with soil type at a FDR < 0.01 threshold. (XLS 164 KB) [file 12864_2014_6892_MOESM16_ESM.xls]

## Sheet: fdr01_genes.gff
False discovery rate 0.01 genes
Genes intersected by SNPs that assort with soil type at a FDR < 0.01 threshold.
CHR	EVIDENCE	START	END	STRAND	ANNOTATION
chr01	E	1349517	1356745	+	ID=Medtr1g008200.1;Parent=Medtr1g008200;Description=Nuclear migration protein nudC (AHRD V1 *-*- B6T728_MAIZE) contains Interpro domain(s) IPR017447 CS
chr01	H	1861261	1862258	+	ID=Medtr1g009240.1;Parent=Medtr1g009240;Description=Probably inactive leucine-rich repeat receptor-like protein kinase At1g50610 (AHRD V1 ***- Q9LPT1) contains Interpro domain(s) IPR013210 Leucine-rich repeat, N-terminal
chr01	H	1976434	1984195	-	ID=Medtr1g009520.1;Parent=Medtr1g009520;Description=DNA topoisomerase (AHRD V1 *-*- A5AWM5_VITVI) contains Interpro domain(s) IPR013498 DNA topoisomerase, type IA, zn finger
chr01	H	2002291	2008542	-	ID=Medtr1g009550.1;Parent=Medtr1g009550;Description=DNA topoisomerase (AHRD V1 ***- B9SPT5_RICCO) contains Interpro domain(s) IPR000380 DNA topoisomerase, type IA, core
chr01	H	2009806	2017370	-	ID=Medtr1g009570.1;Parent=Medtr1g009570;Description=DNA topoisomerase (AHRD V1 **** A5AWM5_VITVI) contains Interpro domain(s) IPR005733 DNA topoisomerase I, bacterial-type
chr01	E	2381489	2384870	-	ID=Medtr1g011510.1;Parent=Medtr1g011510;Description=Electron carrier/ electron transporter/ iron ion binding protein (AHRD V1 ***- B6SS37_MAIZE) contains Interpro domain(s) IPR001041 Ferredoxin
chr01	E	3458061	3464231	+	ID=Medtr1g013660.1;Parent=Medtr1g013660;Description=Transmembrane protein 85 (AHRD V1 ***- Q6P011) contains Interpro domain(s) IPR016687 Uncharacterised conserved protein UCP017207, transmembrane protein 85
chr01	E	3467854	3473974	+	ID=Medtr1g013670.1;Parent=Medtr1g013670;Description=Unknown Protein (AHRD V1)
chr01	F	3717916	3720860	+	ID=Medtr1g014230.1;Parent=Medtr1g014230;Description=Enhancer of rudimentary (AHRD V1 ***- B6TE44_MAIZE) contains Interpro domain(s) IPR000781 Enhancer of rudimentary
chr01	E	8289514	8294875	+	ID=Medtr1g025560.1;Parent=Medtr1g025560;Description=ABC transporter B family member 13 (AHRD V1 **** Q9C7F8) contains Interpro domain(s) IPR001140 ABC transporter, transmembrane region
chr01	H	10427904	10433390	+	ID=Medtr1g039070.1;Parent=Medtr1g039070;Description=Intron-binding protein aquarius (AHRD V1 ***- O60306)
chr01	E	11416923	11442341	+	ID=Medtr1g041240.1;Parent=Medtr1g041240;Description=Ubiquitin carboxyl-terminal hydrolase 12 (AHRD V1 **** Q9FPT1) contains Interpro domain(s) IPR001394 Peptidase C19, ubiquitin carboxyl-terminal hydrolase 2
chr01	E	13549083	13554710	+	ID=Medtr1g045510.1;Parent=Medtr1g045510;Description=31 kDa ribonucleoprotein, chloroplastic (AHRD V1 *--- P19683) contains Interpro domain(s) IPR000504 RNA recognition motif, RNP-1
chr01	E	13761931	13764408	-	ID=Medtr1g045900.1;Parent=Medtr1g045900;Description=Thioredoxin-like 4A (AHRD V1 ***- Q32KW5_BOVIN) contains Interpro domain(s) IPR004123 mRNA splicing factor, thioredoxin-like U5 snRNP
chr01	E	13798683	13801250	-	ID=Medtr1g045970.1;Parent=Medtr1g045970;Description=Unknown Protein (AHRD V1)
chr01	H	18819625	18824499	-	ID=Medtr1g074830.1;Parent=Medtr1g074830;Description=Unknown Protein (AHRD V1)
chr01	E	19734136	19738650	-	ID=Medtr1g079260.1;Parent=Medtr1g079260;Description=F-box protein PP2-B1 (AHRD V1 ***- Q6NPT8) contains Interpro domain(s) IPR001810 Cyclin-like F-box
chr01	E	19761857	19764319	-	ID=Medtr1g079350.1;Parent=Medtr1g079350;Description=F-box protein PP2-B1 (AHRD V1 ***- Q6NPT8) contains Interpro domain(s) IPR001810 Cyclin-like F-box
chr01	H	24401843	24402102	-	ID=Medtr1g089120.1;Parent=Medtr1g089120;Description=Unknown Protein (AHRD V1)
chr01	E	24464087	24469672	-	ID=Medtr1g089290.1;Parent=Medtr1g089290;Description=LEC14B protein (AHRD V1 ***- Q40153) contains Interpro domain(s) IPR017986 WD40 repeat, region
chr01	E	24612093	24614728	-	ID=Medtr1g089740.1;Parent=Medtr1g089740;Description=MND1-interacting protein 1 (AHRD V1 *-*- Q8RX22)
chr01	F	24655663	24659926	+	ID=Medtr1g089810.1;Parent=Medtr1g089810;Description=Auxin binding protein 1 (AHRD V1 **** B6VB01_ARAHY) contains Interpro domain(s) IPR000526 Auxin-binding protein
chr01	E	24664786	24666826	-	ID=Medtr1g089830.1;Parent=Medtr1g089830;Description=GATA transcription factor 29 (AHRD V1 *-*- B4FZE9_MAIZE) contains Interpro domain(s) IPR000679 Zinc finger, GATA-type
chr01	H	24668927	24669309	+	ID=Medtr1g089840.1;Parent=Medtr1g089840;Description=Unknown Protein (AHRD V1)
chr01	E	24707871	24708920	-	ID=Medtr1g089890.1;Parent=Medtr1g089890;Description=Unknown Protein (AHRD V1)
chr01	E	24710299	24715098	-	ID=Medtr1g089900.1;Parent=Medtr1g089900;Description=Baculoviral IAP repeat-containing protein 3 (AHRD V1 *--- Q13489) contains Interpro domain(s) IPR007527 Zinc finger, SWIM-type
chr01	E	25723797	25739193	+	ID=Medtr1g092460.1;Parent=Medtr1g092460;Description=Ubiquitin-conjugating enzyme E2 O (AHRD V1 *-*- Q9C0C9) contains Interpro domain(s) IPR000608 Ubiquitin-conjugating enzyme, E2
chr01	H	26615799	26618852	+	ID=Medtr1g094030.1;Parent=Medtr1g094030;Description=L-asparaginase 2 (AHRD V1 **** Q2PW34_PHAVU) contains Interpro domain(s) IPR000246 Peptidase T2, asparaginase 2
chr01	H	28409770	28425485	-	ID=Medtr1g098740.1;Parent=Medtr1g098740;Description=Unknown Protein (AHRD V1)
chr01	E	30731631	30734516	-	ID=Medtr1g104590.1;Parent=Medtr1g104590;Description=Primary amine oxidase (AHRD V1 ***- A5AWX2_VITVI) contains Interpro domain(s) IPR000269 Copper amine oxidase
chr01	E	30828921	30841820	+	ID=Medtr1g104780.1;Parent=Medtr1g104780;Description=Hexose transporter (AHRD V1 ***- Q9STA8_SOLLC) contains Interpro domain(s) IPR003663 Sugar/inositol transporter
chr01	F	30847205	30848781	+	ID=Medtr1g104800.1;Parent=Medtr1g104800;Description=Blue copper protein (AHRD V1 **-- Q41001) contains Interpro domain(s) IPR008972 Cupredoxin
chr01	E	30950921	30952405	+	ID=Medtr1g104990.1;Parent=Medtr1g104990;Description=Unknown Protein (AHRD V1)
chr01	E	31150710	31153886	-	ID=Medtr1g105370.1;Parent=Medtr1g105370;Description=40S ribosomal protein S15a (AHRD V1 ***- A1YMX3_BRACM) contains Interpro domain(s) IPR000630 Ribosomal protein S8
chr01	H	31825511	31827032	-	ID=Medtr1g108300.1;Parent=Medtr1g108300;Description=Unknown Protein (AHRD V1)
chr01	E	32107169	32107962	-	ID=Medtr1g108950.1;Parent=Medtr1g108950;Description=Unknown Protein (AHRD V1) contains Interpro domain(s) IPR015521 MATE family transporter related protein
chr01	E	33323343	33324866	+	ID=Medtr1g115120.1;Parent=Medtr1g115120;Description=GEM-like protein 6 (AHRD V1 ***- Q9FMW6)
chr02	E	1601735	1608277	+	ID=Medtr2g008470.1;Parent=Medtr2g008470;Description=Sulfate transporter (AHRD V1 ***- A7YGI3_9ROSI) contains Interpro domain(s) IPR001902 Sulphate anion transporter
chr02	E	2248913	2263112	-	ID=Medtr2g009910.1;Parent=Medtr2g009910;Description=Unknown Protein (AHRD V1)
chr02	E	4148387	4151656	+	ID=Medtr2g014030.1;Parent=Medtr2g014030;Description=40S ribosomal protein S6 (AHRD V1 ***- Q9M3V8) contains Interpro domain(s) IPR014401 Ribosomal protein S6, eukaryotic
chr02	H	5818409	5819926	+	ID=Medtr2g018730.1;Parent=Medtr2g018730;Description=Unknown Protein (AHRD V1)
chr02	F	5837464	5844172	+	ID=Medtr2g018770.1;Parent=Medtr2g018770;Description=ZG10 (Fragment) (AHRD V1 *-*- Q6TEC3_PEA) contains Interpro domain(s) IPR002659 Glycosyl transferase, family 31
chr02	E	5874787	5875856	+	ID=Medtr2g018790.1;Parent=Medtr2g018790;Description=Unknown Protein (AHRD V1) contains Interpro domain(s) IPR006121 Heavy metal transport/detoxification protein
chr02	E	6268957	6271456	-	ID=Medtr2g019370.1;Parent=Medtr2g019370;Description=Gibberellin 2-oxidase (AHRD V1 ***- Q4W8C4_PHAAN) contains Interpro domain(s) IPR005123 Oxoglutarate and iron-dependent oxygenase
chr02	E	7002194	7004003	-	ID=Medtr2g020930.1;Parent=Medtr2g020930;Description=Peptide methionine sulfoxide reductase msrB (AHRD V1 ***- B6T2C6_MAIZE) contains Interpro domain(s) IPR002579 Methionine sulphoxide reductase B
chr02	E	7071065	7076485	+	ID=Medtr2g021040.1;Parent=Medtr2g021040;Description=Calcium-binding protein 39 (AHRD V1 **** Q9Y376) contains Interpro domain(s) IPR013878 Mo25-like
chr02	E	7157088	7172886	-	ID=Medtr2g021250.1;Parent=Medtr2g021250;Description=Glutamine synthetase (Fragment) (AHRD V1 *-*- C6TA91_SOYBN) contains Interpro domain(s) IPR008146 Glutamine synthetase, catalytic region
chr02	H	7235725	7236093	-	ID=Medtr2g021380.1;Parent=Medtr2g021380;Description=Unknown Protein (AHRD V1)
chr02	H	7449421	7453597	-	ID=Medtr2g021920.1;Parent=Medtr2g021920;Description=F-box/kelch-repeat protein At3g06240 (AHRD V1 -**- Q8GXC7) contains Interpro domain(s) IPR006527 F-box associated
chr02	E	7983180	7987350	-	ID=Medtr2g025720.1;Parent=Medtr2g025720;Description=Unknown Protein (AHRD V1)
chr02	E	8296651	8304240	+	ID=Medtr2g026310.1;Parent=Medtr2g026310;Description=Histone acetyltransferase complex component (AHRD V1 ***- B9IH29_POPTR) contains Interpro domain(s) IPR016827 Transcriptional adaptor 2
chr02	F	8838951	8842843	-	ID=Medtr2g027270.1;Parent=Medtr2g027270;Description=Phosphoglycolate phosphatase (AHRD V1 **** Q8CHP8) contains Interpro domain(s) IPR006349 2-phosphoglycolate phosphatase, eukaryotic
chr02	L	9024469	9024987	+	ID=Medtr2g027680.1;Parent=Medtr2g027680;Description=Unknown Protein (AHRD V1)
chr02	E	9638558	9644125	-	ID=Medtr2g028910.1;Parent=Medtr2g028910;Description=Protein argonaute 2 (AHRD V1 ***- Q7XTS4) contains Interpro domain(s) IPR003165 Stem cell self-renewal protein Piwi
chr02	E	9648135	9649729	-	ID=Medtr2g028930.1;Parent=Medtr2g028930;Description=Unknown Protein (AHRD V1)
chr02	H	11964682	11965207	+	ID=Medtr2g034430.1;Parent=Medtr2g034430;Description=Unknown Protein (AHRD V1)
chr02	E	12759228	12764623	-	ID=Medtr2g035830.1;Parent=Medtr2g035830;Description=Unknown Protein (AHRD V1)
chr02	E	13189051	13190710	+	ID=Medtr2g036480.1;Parent=Medtr2g036480;Description=Cysteine-rich receptor-like protein kinase 27 (AHRD V1 ***- O49564) contains Interpro domain(s) IPR001245 Tyrosine protein kinase
chr02	L	14072967	14076241	+	ID=Medtr2g038290.1;Parent=Medtr2g038290;Description=Unknown Protein (AHRD V1)
chr02	E	14569945	14570885	+	ID=Medtr2g039320.1;Parent=Medtr2g039320;Description=Unknown Protein (AHRD V1)
chr02	E	15244341	15246852	+	ID=Medtr2g041970.1;Parent=Medtr2g041970;Description=Unknown Protein (AHRD V1)
chr02	E	15344472	15347027	+	ID=Medtr2g042230.1;Parent=Medtr2g042230;Description=Unknown Protein (AHRD V1) contains Interpro domain(s) IPR007612 Protein of unknown function DUF567
chr02	E	16243108	16246963	-	ID=Medtr2g045420.1;Parent=Medtr2g045420;Description=Aspartic proteinase 4 (AHRD V1 **** Q9FRW6_NEPAL) contains Interpro domain(s) IPR001461 Peptidase A1
chr02	E	16281168	16285528	-	ID=Medtr2g045490.1;Parent=Medtr2g045490;Description=Mitochondrial pyruvate dehydrogenase kinase isoform 3 (AHRD V1 **** A8I367_PEA) contains Interpro domain(s) IPR018955 Branched-chain alpha-ketoacid dehydrogenase kinase/Pyruvate dehydrogenase kinase, mitochondrial
chr02	H	16291879	16292544	+	ID=Medtr2g045510.1;Parent=Medtr2g045510;Description=Unknown Protein (AHRD V1)
chr02	H	16315552	16318677	-	ID=Medtr2g045630.1;Parent=Medtr2g045630;Description=Z-box binding factor 2 protein (AHRD V1 *-*- Q5K1L6_ARATH) contains Interpro domain(s) IPR004827 Basic-leucine zipper (bZIP) transcription factor
chr02	H	16870748	16878267	-	ID=Medtr2g048490.1;Parent=Medtr2g048490;Description=Unknown Protein (AHRD V1)
chr02	E	16881949	16900966	+	ID=Medtr2g048510.1;Parent=Medtr2g048510;Description=Solute carrier family 12 member 7 (AHRD V1 ***- Q7YRU6) contains Interpro domain(s) IPR004842 Na/K/Cl co-transporter superfamily
chr02	H	16936657	16937849	+	ID=Medtr2g048580.1;Parent=Medtr2g048580;Description=F-box protein At4g12560 (AHRD V1 ***- Q9SU30) contains Interpro domain(s) IPR001810 Cyclin-like F-box
chr02	E	17002069	17007813	-	ID=Medtr2g048720.1;Parent=Medtr2g048720;Description=Unknown Protein (AHRD V1) contains Interpro domain(s) IPR005829 Sugar transporter, conserved site
chr02	E	17143906	17145771	+	ID=Medtr2g049030.1;Parent=Medtr2g049030;Description=Xyloglucan xyloglucosyl transferase (Fragment) (AHRD V1 *-** C6FD25_PSEMZ) contains Interpro domain(s) IPR016455 Xyloglucan endotransglucosylase/hydrolase
chr02	E	18222493	18225643	+	ID=Medtr2g058990.1;Parent=Medtr2g058990;Description=Pentatricopeptide repeat protein (Fragment) (AHRD V1 *-*- B6VG96_ARATH) contains Interpro domain(s) IPR002885 Pentatricopeptide repeat
chr02	H	18239224	18241643	-	ID=Medtr2g059050.1;Parent=Medtr2g059050;Description=Unknown Protein (AHRD V1)
chr02	E	18248390	18254082	+	ID=Medtr2g059060.1;Parent=Medtr2g059060;Description=Unknown Protein (AHRD V1)
chr02	H	18360441	18361975	+	ID=Medtr2g059360.1;Parent=Medtr2g059360;Description=Unknown Protein (AHRD V1)
chr02	H	18915790	18918358	-	ID=Medtr2g060410.1;Parent=Medtr2g060410;Description=Unknown Protein (AHRD V1)
chr02	E	19026907	19035850	+	ID=Medtr2g060650.1;Parent=Medtr2g060650;Description=Zinc finger CCCH domain-containing protein 55 (AHRD V1 *-*- Q6YYC0) contains Interpro domain(s) IPR000571 Zinc finger, CCCH-type
chr02	E	19134387	19140178	+	ID=Medtr2g060820.1;Parent=Medtr2g060820;Description=Protein N-terminal asparagine amidohydrolase (AHRD V1 **** Q28955)
chr02	H	19197182	19197391	+	ID=Medtr2g060920.1;Parent=Medtr2g060920;Description=Unknown Protein (AHRD V1)
chr02	E	19473764	19476662	-	ID=Medtr2g062240.1;Parent=Medtr2g062240;Description=Unknown Protein (AHRD V1)
chr02	E	19481362	19481947	+	ID=Medtr2g062250.1;Parent=Medtr2g062250;Description=Unknown Protein (AHRD V1)
chr02	F	19556332	19560738	-	ID=Medtr2g062410.1;Parent=Medtr2g062410;Description=Unknown Protein (AHRD V1)
chr02	E	19561178	19563015	+	ID=Medtr2g062420.1;Parent=Medtr2g062420;Description=Unknown Protein (AHRD V1)
chr02	E	19637339	19641652	-	ID=Medtr2g062610.1;Parent=Medtr2g062610;Description=Unknown Protein (AHRD V1) contains Interpro domain(s) IPR004314 Protein of unknown function DUF239, plant
chr02	H	19814236	19814691	+	ID=Medtr2g062910.1;Parent=Medtr2g062910;Description=Unknown Protein (AHRD V1)
chr02	H	19858059	19858528	+	ID=Medtr2g063010.1;Parent=Medtr2g063010;Description=Unknown Protein (AHRD V1) contains Interpro domain(s) IPR002659 Glycosyl transferase, family 31
chr02	E	20036900	20042146	+	ID=Medtr2g063460.1;Parent=Medtr2g063460;Description=YTH domain family protein 2 (AHRD V1 *-*- Q0VCZ3) contains Interpro domain(s) IPR007275 YT521-B-like protein
chr02	F	20611013	20616586	+	ID=Medtr2g064470.1;Parent=Medtr2g064470;Description=NAC domain protein (AHRD V1 ***- B2ZGS0_SOYBN) contains Interpro domain(s) IPR003441 No apical meristem (NAM) protein
chr02	I	21161003	21161504	+	ID=Medtr2g065460.1;Parent=Medtr2g065460;Description=Unknown Protein (AHRD V1)
chr02	H	22148462	22149586	-	ID=Medtr2g069390.1;Parent=Medtr2g069390;Description=Unknown Protein (AHRD V1)
chr02	E	22160638	22161341	-	ID=Medtr2g069420.1;Parent=Medtr2g069420;Description=Unknown Protein (AHRD V1)
chr02	F	22202542	22208580	-	ID=Medtr2g069490.1;Parent=Medtr2g069490;Description=RNA-binding protein with serine-rich domain 1 (AHRD V1 *-** Q28E41) contains Interpro domain(s) IPR012677 Nucleotide-binding, alpha-beta plait
chr02	H	23225910	23226779	-	ID=Medtr2g075850.1;Parent=Medtr2g075850;Description=Unknown Protein (AHRD V1)
chr02	E	23227943	23233241	-	ID=Medtr2g075860.1;Parent=Medtr2g075860;Description=Unknown Protein (AHRD V1) contains Interpro domain(s) IPR011042 Six-bladed beta-propeller, TolB-like
chr02	I	23251536	23252312	-	ID=Medtr2g075890.1;Parent=Medtr2g075890;Description=DEMETER-like protein 2 (AHRD V1 *-*- Q9SR66)
chr02	E	23415358	23420015	+	ID=Medtr2g076200.1;Parent=Medtr2g076200;Description=Tubby-like F-box protein 7 (AHRD V1 ***- Q93VI8) contains Interpro domain(s) IPR018066 Tubby, C-terminal, conserved site
chr02	E	24254976	24257292	-	ID=Medtr2g081030.1;Parent=Medtr2g081030;Description=Inducer of CBF expression 1 (AHRD V1 ***- A3FM76_POPTR)
chr02	H	24258726	24260727	-	ID=Medtr2g081040.1;Parent=Medtr2g081040;Description=Unknown Protein (AHRD V1)
chr02	L	24476161	24476494	-	ID=Medtr2g081420.1;Parent=Medtr2g081420;Description=Unknown Protein (AHRD V1)
chr02	E	24558921	24564576	+	ID=Medtr2g081620.1;Parent=Medtr2g081620;Description=Serine carboxypeptidase (AHRD V1 *-** Q9XE81_SORBI) contains Interpro domain(s) IPR001563 Peptidase S10, serine carboxypeptidase
chr02	E	24624544	24628202	-	ID=Medtr2g081790.1;Parent=Medtr2g081790;Description=Unknown Protein (AHRD V1)
chr02	I	24922064	24923710	-	ID=Medtr2g082440.1;Parent=Medtr2g082440;Description=Unknown Protein (AHRD V1)
chr02	E	25137900	25144084	-	ID=Medtr2g082940.1;Parent=Medtr2g082940;Description=Pentatricopeptide repeat-containing protein At4g04790, mitochondrial (AHRD V1 *-*- Q6NQ81)
chr02	E	25319175	25320377	+	ID=Medtr2g083270.1;Parent=Medtr2g083270;Description=Unknown Protein (AHRD V1)
chr02	H	25483524	25484621	+	ID=Medtr2g083700.1;Parent=Medtr2g083700;Description=Unknown Protein (AHRD V1)
chr02	E	25508627	25511597	+	ID=Medtr2g083790.1;Parent=Medtr2g083790;Description=Unknown Protein (AHRD V1)
chr02	E	25542108	25546212	-	ID=Medtr2g083840.1;Parent=Medtr2g083840;Description=F-box/FBD/LRR-repeat protein At4g26340 (AHRD V1 ***- Q8H1R7) contains Interpro domain(s) IPR013596 FBD
chr02	H	26478507	26478683	-	ID=Medtr2g086240.1;Parent=Medtr2g086240;Description=Unknown Protein (AHRD V1)
chr02	F	26506228	26508588	+	ID=Medtr2g086300.1;Parent=Medtr2g086300;Description=Unknown Protein (AHRD V1) contains Interpro domain(s) IPR000073 Alpha/beta hydrolase fold-1
chr02	E	26531398	26532859	+	ID=Medtr2g086390.1;Parent=Medtr2g086390;Description=BZIP transcription factor (AHRD V1 **-* B7VF62_ANTMA) contains Interpro domain(s) IPR011616 bZIP transcription factor, bZIP-1
chr02	I	26535844	26536902	-	ID=Medtr2g086400.1;Parent=Medtr2g086400;Description=Unknown Protein (AHRD V1)
chr02	H	26553082	26553330	+	ID=Medtr2g086430.1;Parent=Medtr2g086430;Description=Unknown Protein (AHRD V1)
chr02	I	26588782	26589365	-	ID=Medtr2g086520.1;Parent=Medtr2g086520;Description=Unknown Protein (AHRD V1)
chr02	E	26591670	26597239	+	ID=Medtr2g086530.1;Parent=Medtr2g086530;Description=cDNA clone J023148N05 full insert sequence (AHRD V1 *-*- Q6F2N2_ORYSJ) contains Interpro domain(s) IPR013781 Glycoside hydrolase, subgroup, catalytic core
chr02	F	27453341	27457958	-	ID=Medtr2g088270.1;Parent=Medtr2g088270;Description=Os02g0164300 protein (Fragment) (AHRD V1 *-*- Q0E3N4_ORYSJ) contains Interpro domain(s) IPR002659 Glycosyl transferase, family 31
chr02	H	27663376	27663936	-	ID=Medtr2g088680.1;Parent=Medtr2g088680;Description=Unknown Protein (AHRD V1)
chr02	E	27689409	27692741	+	ID=Medtr2g088750.1;Parent=Medtr2g088750;Description=APO protein 4, mitochondrial (AHRD V1 ***- Q9LSZ0) contains Interpro domain(s) IPR008512 Protein of unknown function DUF794, plant
chr02	E	27749535	27757943	-	ID=Medtr2g088870.1;Parent=Medtr2g088870;Description=Xenotropic and polytropic retrovirus receptor 1 (AHRD V1 ***- Q9Z0U0) contains Interpro domain(s) IPR004342 EXS, C-terminal
chr02	E	27834275	27840256	+	ID=Medtr2g089040.1;Parent=Medtr2g089040;Description=Formin 3 (AHRD V1 *-*- D0QAN4_ARATH) contains Interpro domain(s) IPR015425 Actin-binding FH2
chr02	H	28706677	28707363	+	ID=Medtr2g093190.1;Parent=Medtr2g093190;Description=MADS-box transcription factor (Fragment) (AHRD V1 *-*- Q2N2S0_FESPR) contains Interpro domain(s) IPR002100 Transcription factor, MADS-box
chr02	E	29201023	29203558	-	ID=Medtr2g094270.1;Parent=Medtr2g094270;Description=Aquaporin PIP2-7 (AHRD V1 ***- Q9ATM4) contains Interpro domain(s) IPR012269 Aquaporin
chr02	H	29253141	29259532	+	ID=Medtr2g094420.1;Parent=Medtr2g094420;Description=Pentatricopeptide repeat-containing protein At3g58590 (AHRD V1 ***- Q0WN01) contains Interpro domain(s) IPR002885 Pentatricopeptide repeat
chr02	H	29580996	29582827	-	ID=Medtr2g095690.1;Parent=Medtr2g095690;Description=Catalase (AHRD V1 *-*- Q59296)
chr02	E	29658831	29663028	+	ID=Medtr2g095890.1;Parent=Medtr2g095890;Description=CTV.22 (AHRD V1 *-*- Q8H6Q7_PONTR) contains Interpro domain(s) IPR003101 Coactivator CBP, KIX
chr02	E	29814635	29817206	-	ID=Medtr2g096190.1;Parent=Medtr2g096190;Description=Ankyrin repeat-containing protein At5g02620 (AHRD V1 ***- Q6AWW5) contains Interpro domain(s) IPR002110 Ankyrin
chr02	E	29874089	29886494	+	ID=Medtr2g096290.1;Parent=Medtr2g096290;Description=NDX1 homeobox protein (Fragment) (AHRD V1 *-*- Q9ZRY1_SOYBN) contains Interpro domain(s) IPR001356 Homeobox
chr02	H	29967142	29969098	-	ID=Medtr2g096500.1;Parent=Medtr2g096500;Description=60S ribosomal protein L5, mitochondrial (AHRD V1 *-*- P49388)
chr02	E	29977098	29983294	-	ID=Medtr2g096530.1;Parent=Medtr2g096530;Description=Alpha-galactosidase (AHRD V1 *-*- Q42656) contains Interpro domain(s) IPR013785 Aldolase-type TIM barrel
chr02	F	29989348	29992468	+	ID=Medtr2g096560.1;Parent=Medtr2g096560;Description=Cold-inducible RNA-binding protein (AHRD V1 *-** Q5RF83) contains Interpro domain(s) IPR012677 Nucleotide-binding, alpha-beta plait
chr02	E	30840359	30850023	+	ID=Medtr2g098440.1;Parent=Medtr2g098440;Description=Pre-mRNA-splicing factor ATP-dependent RNA helicase PRP16 (AHRD V1 **** Q92620) contains Interpro domain(s) IPR007502 Helicase-associated region
chr02	E	30852310	30855450	-	ID=Medtr2g098450.1;Parent=Medtr2g098450;Description=Unknown Protein (AHRD V1) contains Interpro domain(s) IPR006957 Ethylene insensitive 3
chr02	E	30913247	30918620	-	ID=Medtr2g098540.1;Parent=Medtr2g098540;Description=Beta-glucosidase D4 (AHRD V1 **** B2ZUU0_LOTJA) contains Interpro domain(s) IPR001360 Glycoside hydrolase, family 1
chr02	E	31053426	31064872	+	ID=Medtr2g098830.1;Parent=Medtr2g098830;Description=Unknown Protein (AHRD V1)
chr02	E	32644880	32647526	+	ID=Medtr2g101620.1;Parent=Medtr2g101620;Description=U3 small nucleolar RNA-associated protein 18 homolog (AHRD V1 ***- Q9FMU5) contains Interpro domain(s) IPR019782 WD40 repeat 2 IPR017986 WD40 repeat, region
chr02	E	32672330	32683745	-	ID=Medtr2g101700.1;Parent=Medtr2g101700;Description=Golgin candidate 5 (AHRD V1 *-*- Q0WVL7) contains Interpro domain(s) IPR012336 Thioredoxin-like fold
chr02	E	33551063	33561767	+	ID=Medtr2g103310.1;Parent=Medtr2g103310;Description=Unknown Protein (AHRD V1) contains Interpro domain(s) IPR010417 Embryo-specific 3
chr02	E	33689509	33692375	+	ID=Medtr2g103590.1;Parent=Medtr2g103590;Description=DCC family protein At1g52590, chloroplastic (AHRD V1 ***- Q9SSR1) contains Interpro domain(s) IPR007263 Putative thiol-disulphide oxidoreductase DCC
chr02	H	33693095	33695252	-	ID=Medtr2g103600.1;Parent=Medtr2g103600;Description=Unknown Protein (AHRD V1) contains Interpro domain(s) IPR002610 Peptidase S54, rhomboid
chr02	E	33925083	33926333	-	ID=Medtr2g104080.1;Parent=Medtr2g104080;Description=Unknown Protein (AHRD V1)
chr02	E	33949234	33952043	+	ID=Medtr2g104120.1;Parent=Medtr2g104120;Description=DNA (cytosine-5)-methyltransferase 3B (AHRD V1 *-*- Q9UBC3) contains Interpro domain(s) IPR000313 PWWP
chr03	E	1353526	1360052	-	ID=Medtr3g008100.1;Parent=Medtr3g008100;Description=Eugenol synthase 1 (AHRD V1 ***- Q15GI4) contains Interpro domain(s) IPR016040 NAD(P)-binding domain
chr03	E	2345119	2349246	-	ID=Medtr3g010330.1;Parent=Medtr3g010330;Description=Endoglucanase 9 (AHRD V1 ***- Q9C9H5) contains Interpro domain(s) IPR001701 Glycoside hydrolase, family 9
chr03	E	3039314	3040687	-	ID=Medtr3g013540.1;Parent=Medtr3g013540;Description=Unknown Protein (AHRD V1)
chr03	E	3629379	3630623	-	ID=Medtr3g014740.1;Parent=Medtr3g014740;Description=Unknown Protein (AHRD V1) contains Interpro domain(s) IPR006680 Amidohydrolase 1
chr03	H	4224000	4227750	-	ID=Medtr3g015950.1;Parent=Medtr3g015950;Description=Unknown Protein (AHRD V1)
chr03	H	4341270	4348962	+	ID=Medtr3g016210.1;Parent=Medtr3g016210;Description=Ankyrin repeat-containing protein At2g01680 (AHRD V1 *-*- Q9ZU96) contains Interpro domain(s) IPR002110 Ankyrin
chr03	H	4832970	4837988	-	ID=Medtr3g019070.1;Parent=Medtr3g019070;Description=Uncharacterized membrane protein C2G11.09 (AHRD V1 ***- Q09809) contains Interpro domain(s) IPR003864 Protein of unknown function DUF221
chr03	E	4858669	4862366	-	ID=Medtr3g019120.1;Parent=Medtr3g019120;Description=Protein kinase-like protein (AHRD V1 ***- Q9LX36_ARATH) contains Interpro domain(s) IPR002290 Serine/threonine protein kinase
chr03	H	4880151	4883917	-	ID=Medtr3g019190.1;Parent=Medtr3g019190;Description=F-box family-3 (AHRD V1 *-*- B9V0T6_ORYRU)
chr03	E	7059585	7068508	+	ID=Medtr3g025260.1;Parent=Medtr3g025260;Description=Flavonoid 3'-hydroxylase (AHRD V1 ***- Q8W3Y5_SOYBN) contains Interpro domain(s) IPR002401 Cytochrome P450, E-class, group I
chr03	E	7369026	7371215	-	ID=Medtr3g025900.1;Parent=Medtr3g025900;Description=Exocyst complex component 7 (AHRD V1 *-*- O54922) contains Interpro domain(s) IPR004140 Exo70 exocyst complex subunit
chr03	H	15972879	15974938	+	ID=Medtr3g051250.1;Parent=Medtr3g051250;Description=Unknown Protein (AHRD V1)
chr03	E	16445444	16451302	-	ID=Medtr3g052260.1;Parent=Medtr3g052260;Description=Unknown Protein (AHRD V1) contains Interpro domain(s) IPR007763 NADH:ubiquinone oxidoreductase, 17.2 kD subunit
chr03	E	18230235	18233394	+	ID=Medtr3g057860.1;Parent=Medtr3g057860;Description=Cytochrome P450 (AHRD V1 ***- B9HGE9_POPTR) contains Interpro domain(s) IPR002401 Cytochrome P450, E-class, group I
chr03	E	18696800	18706280	-	ID=Medtr3g060700.1;Parent=Medtr3g060700;Description=Unknown Protein (AHRD V1) contains Interpro domain(s) IPR011023 Nop2p
chr03	E	20428612	20434704	+	ID=Medtr3g064560.1;Parent=Medtr3g064560;Description=RCC1 and BTB domain-containing protein 2 (AHRD V1 *--- Q5RCZ7) contains Interpro domain(s) IPR009091 Regulator of chromosome condensation/beta-lactamase-inhibitor protein II
chr03	E	20526299	20530762	+	ID=Medtr3g064750.1;Parent=Medtr3g064750;Description=Glutamate decarboxylase (AHRD V1 *-*- A8C8H3_SOYBN)
chr03	H	21563258	21566520	+	ID=Medtr3g069000.1;Parent=Medtr3g069000;Description=Speckle-type POZ protein-like (AHRD V1 *-*- Q6IQ16) contains Interpro domain(s) IPR013089 Kelch related
chr03	E	21575565	21581569	+	ID=Medtr3g069030.1;Parent=Medtr3g069030;Description=RCC1 and BTB domain-containing protein 2 (AHRD V1 *--- Q5RCZ7) contains Interpro domain(s) IPR009091 Regulator of chromosome condensation/beta-lactamase-inhibitor protein II
chr03	E	21701425	21703613	-	ID=Medtr3g069320.1;Parent=Medtr3g069320;Description=Unknown Protein (AHRD V1)
chr03	H	22284119	22284721	+	ID=Medtr3g070440.1;Parent=Medtr3g070440;Description=Unknown Protein (AHRD V1)
chr03	H	22288352	22288939	+	ID=Medtr3g070450.1;Parent=Medtr3g070450;Description=Unknown Protein (AHRD V1)
chr03	F	22298599	22304180	+	ID=Medtr3g070470.1;Parent=Medtr3g070470;Description=DNA replication complex GINS protein PSF3 (AHRD V1 ***- Q0UPV4) contains Interpro domain(s) IPR010492 GINS complex, Psf3 component
chr03	E	22327584	22335032	+	ID=Medtr3g070560.1;Parent=Medtr3g070560;Description=Phosphoinositide phospholipase C 6 (AHRD V1 **** Q8GV43) contains Interpro domain(s) IPR017946 PLC-like phosphodiesterase, TIM beta/alpha-barrel domain
chr03	H	22336500	22340059	+	ID=Medtr3g070570.1;Parent=Medtr3g070570;Description=LRR receptor-like serine/threonine-protein kinase HSL2 (AHRD V1 *--- C0LGX3) contains Interpro domain(s) IPR001245 Tyrosine protein kinase
chr03	E	22361619	22364846	-	ID=Medtr3g070650.1;Parent=Medtr3g070650;Description=TIR-NBS-LRR type disease resistance protein (AHRD V1 *-*- Q19PJ3_POPTR)
chr03	H	22365170	22366973	+	ID=Medtr3g070660.1;Parent=Medtr3g070660;Description=ATP-dependent DNA helicase PIF1 (AHRD V1 ***- Q0R4F1)
chr03	E	22379710	22384601	+	ID=Medtr3g070710.1;Parent=Medtr3g070710;Description=Phosphoinositide phospholipase C 6 (AHRD V1 **** Q8GV43) contains Interpro domain(s) IPR017946 PLC-like phosphodiesterase, TIM beta/alpha-barrel domain
chr03	H	22430458	22431887	-	ID=Medtr3g070790.1;Parent=Medtr3g070790;Description=Unknown Protein (AHRD V1)
chr03	E	22443500	22445015	-	ID=Medtr3g070820.1;Parent=Medtr3g070820;Description=Unknown Protein (AHRD V1)
chr03	H	22448539	22449350	+	ID=Medtr3g070830.1;Parent=Medtr3g070830;Description=Unknown Protein (AHRD V1)
chr03	F	22468655	22472439	-	ID=Medtr3g070860.1;Parent=Medtr3g070860;Description=Leucoanthocyanidin dioxygenase (AHRD V1 **** P51091) contains Interpro domain(s) IPR005123 Oxoglutarate and iron-dependent oxygenase
chr03	E	22674045	22675520	+	ID=Medtr3g071320.1;Parent=Medtr3g071320;Description=Taxadien-5-alpha-ol O-acetyltransferase (AHRD V1 ***- Q8S9G6) contains Interpro domain(s) IPR003480 Transferase
chr03	E	22685449	22685856	-	ID=Medtr3g071340.1;Parent=Medtr3g071340;Description=Unknown Protein (AHRD V1)
chr03	F	22742570	22743320	-	ID=Medtr3g071470.1;Parent=Medtr3g071470;Description=Unknown Protein (AHRD V1) contains Interpro domain(s) IPR006041 Pollen Ole e 1 allergen and extensin
chr03	H	22768882	22771366	-	ID=Medtr3g071520.1;Parent=Medtr3g071520;Description=Unknown Protein (AHRD V1)
chr03	E	22779945	22784266	-	ID=Medtr3g071540.1;Parent=Medtr3g071540;Description=Eukaryotic translation initiation factor 2 alpha subunit (AHRD V1 **** B4FGK8_MAIZE) contains Interpro domain(s) IPR003029 Ribosomal protein S1, RNA binding domain
chr03	E	22799094	22802915	+	ID=Medtr3g071570.1;Parent=Medtr3g071570;Description=Unknown Protein (AHRD V1)
chr03	E	22806873	22814024	-	ID=Medtr3g071580.1;Parent=Medtr3g071580;Description=Multiple inositol polyphosphate phosphatase 1 (AHRD V1 *-*- Q9UNW1) contains Interpro domain(s) IPR000560 Histidine acid phosphatase
chr03	E	22833031	22839156	-	ID=Medtr3g071610.1;Parent=Medtr3g071610;Description=Cytosolic endo-beta-N-acetylglucosaminidase (AHRD V1 ***- Q8BX80) contains Interpro domain(s) IPR005201 Glycoside hydrolase, family 85
chr03	E	22848458	22855798	+	ID=Medtr3g071640.1;Parent=Medtr3g071640;Description=Unknown Protein (AHRD V1) contains Interpro domain(s) IPR018939 Autophagy-related protein 27
chr03	H	22863784	22864321	+	ID=Medtr3g071660.1;Parent=Medtr3g071660;Description=Chromatin remodeling complex subunit (AHRD V1 ***- B9HSI9_POPTR)
chr03	E	22871764	22872823	+	ID=Medtr3g071700.1;Parent=Medtr3g071700;Description=DNA repair and recombination protein RAD54-like (AHRD V1 *-*- P70270)
chr03	H	22874491	22875315	+	ID=Medtr3g071720.1;Parent=Medtr3g071720;Description=Unknown Protein (AHRD V1)
chr03	L	22880060	22880275	-	ID=Medtr3g071730.1;Parent=Medtr3g071730;Description=Unknown Protein (AHRD V1)
chr03	E	23045713	23056072	-	ID=Medtr3g071850.1;Parent=Medtr3g071850;Description=F-box/FBD/LRR-repeat protein At5g56420 (AHRD V1 *-*- Q9FM89) contains Interpro domain(s) IPR013596 FBD
chr03	E	23071725	23075176	+	ID=Medtr3g071870.1;Parent=Medtr3g071870;Description=Cation proton exchanger (Fragment) (AHRD V1 ***- B9HES7_POPTR) contains Interpro domain(s) IPR006153 Cation/H+ exchanger
chr03	E	23083934	23088411	-	ID=Medtr3g071890.1;Parent=Medtr3g071890;Description=Laccase (AHRD V1 ***- Q9ZP47_POPTR) contains Interpro domain(s) IPR017761 Laccase
chr03	E	23135281	23142169	+	ID=Medtr3g071960.1;Parent=Medtr3g071960;Description=Biotin carboxyl carrier protein of acetyl-CoA carboxylase (AHRD V1 ***- Q06881) contains Interpro domain(s) IPR011053 Single hybrid motif
chr03	E	23142875	23149580	+	ID=Medtr3g071970.1;Parent=Medtr3g071970;Description=Chloroplast lumen common protein family (AHRD V1 ***- Q9SIY5_ARATH) contains Interpro domain(s) IPR007314 Protein of unknown function DUF399
chr03	E	23149982	23152268	-	ID=Medtr3g071980.1;Parent=Medtr3g071980;Description=Arogenate dehydrogenase 1, chloroplastic (AHRD V1 ***- Q944B6) contains Interpro domain(s) IPR003099 Prephenate dehydrogenase
chr03	E	23210948	23216937	-	ID=Medtr3g072120.1;Parent=Medtr3g072120;Description=Unknown Protein (AHRD V1) contains Interpro domain(s) IPR016024 Armadillo-type fold
chr03	E	23222353	23226335	-	ID=Medtr3g072140.1;Parent=Medtr3g072140;Description=TMV resistance protein N (AHRD V1 ***- Q40392) contains Interpro domain(s) IPR002182 NB-ARC
chr03	H	23319232	23326690	+	ID=Medtr3g072360.1;Parent=Medtr3g072360;Description=Unknown Protein (AHRD V1)
chr03	E	23759344	23764143	+	ID=Medtr3g073120.1;Parent=Medtr3g073120;Description=Unknown Protein (AHRD V1)
chr03	E	23942431	23948904	+	ID=Medtr3g073470.1;Parent=Medtr3g073470;Description=Serine hydroxymethyltransferase (AHRD V1 **** B9RJC7_RICCO) contains Interpro domain(s) IPR001085 Serine hydroxymethyltransferase
chr03	H	25605141	25616596	-	ID=Medtr3g079920.1;Parent=Medtr3g079920;Description=ATP-dependent DNA helicase recG (AHRD V1 *-*- Q55681) contains Interpro domain(s) IPR016027 Nucleic acid-binding, OB-fold-like
chr03	H	26101698	26102202	-	ID=Medtr3g080890.1;Parent=Medtr3g080890;Description=Unknown Protein (AHRD V1)
chr03	H	26498369	26498572	+	ID=Medtr3g082450.1;Parent=Medtr3g082450;Description=Unknown Protein (AHRD V1)
chr03	L	26547526	26548189	-	ID=Medtr3g082620.1;Parent=Medtr3g082620;Description=Unknown Protein (AHRD V1)
chr03	E	26693149	26697074	+	ID=Medtr3g082890.1;Parent=Medtr3g082890;Description=F-box/LRR-repeat protein At3g59200 (AHRD V1 *-*- Q9LX51) contains Interpro domain(s) IPR013596 FBD
chr03	E	26750143	26752543	+	ID=Medtr3g083030.1;Parent=Medtr3g083030;Description=Unknown Protein (AHRD V1)
chr03	E	26781077	26783143	-	ID=Medtr3g083130.1;Parent=Medtr3g083130;Description=NAD(P)H-dependent 6'-deoxychalcone synthase (AHRD V1 ***- P26690) contains Interpro domain(s) IPR020471 Aldo/keto reductase subgroup
chr03	E	26800853	26802367	-	ID=Medtr3g083170.1;Parent=Medtr3g083170;Description=Dipeptidyl peptidase 1 (AHRD V1 *--- P80067) contains Interpro domain(s) IPR000668 Peptidase C1A, papain C-terminal
chr03	E	27029796	27031678	-	ID=Medtr3g083640.1;Parent=Medtr3g083640;Description=F-box/kelch-repeat protein At3g06240 (AHRD V1 ***- Q8GXC7) contains Interpro domain(s) IPR017451 F-box associated type 1
chr03	E	27090333	27097397	-	ID=Medtr3g083820.1;Parent=Medtr3g083820;Description=Purple acid phosphatase 15 (AHRD V1 **** Q9SFU3) contains Interpro domain(s) IPR015914 Purple acid phosphatase, N-terminal
chr03	F	27135700	27137355	-	ID=Medtr3g083910.1;Parent=Medtr3g083910;Description=Chalcone synthase (AHRD V1 ***- A4F1Q7_CLITE) contains Interpro domain(s) IPR011141 Polyketide synthase, type III
chr03	H	27364762	27367263	+	ID=Medtr3g084360.1;Parent=Medtr3g084360;Description=Unknown Protein (AHRD V1) contains Interpro domain(s) IPR012334 Pectin lyase fold
chr03	E	27371416	27374551	+	ID=Medtr3g084380.1;Parent=Medtr3g084380;Description=Polygalacturonase 2 (Fragment) (AHRD V1 *-** Q6RX20_FICCA) contains Interpro domain(s) IPR012334 Pectin lyase fold
chr03	E	27406508	27413388	-	ID=Medtr3g084470.1;Parent=Medtr3g084470;Description=Long-chain-fatty-acid CoA ligase (AHRD V1 **** Q9LK39_ARATH) contains Interpro domain(s) IPR000873 AMP-dependent synthetase and ligase
chr03	F	27815717	27821331	+	ID=Medtr3g085290.1;Parent=Medtr3g085290;Description=Alkylated DNA repair protein alkB homolog (AHRD V1 ***- Q9SA98)
chr03	E	28718047	28725008	+	ID=Medtr3g087010.1;Parent=Medtr3g087010;Description=Unknown Protein (AHRD V1)
chr03	E	28786147	28791181	+	ID=Medtr3g087140.1;Parent=Medtr3g087140;Description=Ubiquitin carboxyl-terminal hydrolase (AHRD V1 **** B9H4T4_POPTR) contains Interpro domain(s) IPR001394 Peptidase C19, ubiquitin carboxyl-terminal hydrolase 2
chr03	E	29033287	29040474	+	ID=Medtr3g087740.1;Parent=Medtr3g087740;Description=Sulfate/bicarbonate/oxalate exchanger and transporter sat-1 (AHRD V1 **** B9HFN9_POPTR) contains Interpro domain(s) IPR001902 Sulphate anion transporter
chr03	E	29236679	29239096	+	ID=Medtr3g088110.1;Parent=Medtr3g088110;Description=NAC domain protein (AHRD V1 ***- B2ZGQ4_SOYBN) contains Interpro domain(s) IPR003441 No apical meristem (NAM) protein
chr03	E	29252613	29257142	-	ID=Medtr3g088150.1;Parent=Medtr3g088150;Description=Aldehyde dehydrogenase family 3 member H1 (AHRD V1 **** Q70DU8) contains Interpro domain(s) IPR012394 Aldehyde dehydrogenase NAD(P)-dependent IPR015590 Aldehyde dehydrogenase
chr03	E	29262751	29269350	+	ID=Medtr3g088160.1;Parent=Medtr3g088160;Description=Ascorbate peroxidase (AHRD V1 **** Q8LSK6_SOLLC) contains Interpro domain(s) IPR002207 Plant ascorbate peroxidase
chr03	E	29432016	29435264	-	ID=Medtr3g088600.1;Parent=Medtr3g088600;Description=Unknown Protein (AHRD V1) contains Interpro domain(s) IPR001731 Tetrapyrrole biosynthesis, porphobilinogen synthase
chr03	E	30915848	30923797	+	ID=Medtr3g091080.1;Parent=Medtr3g091080;Description=Cyclic nucleotide-gated ion channel 1 (AHRD V1 **** O65717) contains Interpro domain(s) IPR000595 Cyclic nucleotide-binding
chr03	E	30924955	30930971	-	ID=Medtr3g091090.1;Parent=Medtr3g091090;Description=Spermidine synthase (AHRD V1 **** Q8LBG3_ARATH) contains Interpro domain(s) IPR001045 Spermine synthase
chr03	E	31016288	31019902	-	ID=Medtr3g091270.1;Parent=Medtr3g091270;Description=Cellulose synthase-like protein (AHRD V1 *-*- B9IPJ4_POPTR)
chr03	H	31126071	31127148	-	ID=Medtr3g091430.1;Parent=Medtr3g091430;Description=Unknown Protein (AHRD V1)
chr03	E	31173596	31176808	+	ID=Medtr3g091560.1;Parent=Medtr3g091560;Description=Protein IQ-DOMAIN 1 (AHRD V1 *-*- Q9SF32) contains Interpro domain(s) IPR000048 IQ calmodulin-binding region
chr03	E	31531080	31537304	-	ID=Medtr3g092140.1;Parent=Medtr3g092140;Description=Aldo-keto reductase/ oxidoreductase (AHRD V1 ***- B6TN73_MAIZE) contains Interpro domain(s) IPR020471 Aldo/keto reductase subgroup
chr03	F	32118974	32123170	+	ID=Medtr3g093380.1;Parent=Medtr3g093380;Description=SAM domain family protein (AHRD V1 *-*- B6UBY0_MAIZE) contains Interpro domain(s) IPR003397 Mitochondrial inner membrane translocase complex, subunit Tim17/22
chr03	H	32393055	32393273	-	ID=Medtr3g094620.1;Parent=Medtr3g094620;Description=Unknown Protein (AHRD V1)
chr03	E	32394671	32396545	+	ID=Medtr3g094630.1;Parent=Medtr3g094630;Description=Peroxidase (AHRD V1 ***- A4UN76_MEDTR) contains Interpro domain(s) IPR000823 Plant peroxidase
chr03	E	32627822	32630324	+	ID=Medtr3g095080.1;Parent=Medtr3g095080;Description=WRKY transcription factor 10 (Fragment) (AHRD V1 ***- C9DHZ9_9ROSI) contains Interpro domain(s) IPR003657 DNA-binding WRKY
chr03	F	32647973	32652051	-	ID=Medtr3g095100.1;Parent=Medtr3g095100;Description=Brassinosteroid receptor (AHRD V1 **** Q76FZ8_PEA) contains Interpro domain(s) IPR002290 Serine/threonine protein kinase
chr03	L	32667381	32668732	-	ID=Medtr3g095120.1;Parent=Medtr3g095120;Description=Unknown Protein (AHRD V1)
chr03	H	32689517	32690826	+	ID=Medtr3g095160.1;Parent=Medtr3g095160;Description=Unknown Protein (AHRD V1)
chr03	E	32714503	32721404	+	ID=Medtr3g095210.1;Parent=Medtr3g095210;Description=Unknown Protein (AHRD V1) contains Interpro domain(s) IPR007462 Protein of unknown function DUF502
chr03	E	32740982	32744472	+	ID=Medtr3g095250.1;Parent=Medtr3g095250;Description=Ribonuclease P protein subunit p25 (AHRD V1 *--- Q9BUL9) contains Interpro domain(s) IPR002775 Alba, DNA/RNA-binding protein
chr03	H	32768525	32769013	-	ID=Medtr3g095310.1;Parent=Medtr3g095310;Description=Unknown Protein (AHRD V1)
chr03	E	32822626	32824895	+	ID=Medtr3g095440.1;Parent=Medtr3g095440;Description=Auxin-induced protein 5NG4 (AHRD V1 **-- Q6J163) contains Interpro domain(s) IPR000620 Protein of unknown function DUF6, transmembrane
chr03	E	33570179	33575877	+	ID=Medtr3g096950.1;Parent=Medtr3g096950;Description=Unknown Protein (AHRD V1) contains Interpro domain(s) IPR006867 Protein of unknown function DUF632
chr03	E	33577308	33590652	-	ID=Medtr3g096960.1;Parent=Medtr3g096960;Description=Cyclin-dependent kinase E-1 (AHRD V1 **** Q84TI6) contains Interpro domain(s) IPR002290 Serine/threonine protein kinase
chr03	E	33617936	33625336	+	ID=Medtr3g097010.1;Parent=Medtr3g097010;Description=Os11g0170300 protein (Fragment) (AHRD V1 *--- Q0IUB1_ORYSJ) contains Interpro domain(s) IPR000270 Octicosapeptide/Phox/Bem1p
chr03	E	33918287	33920416	-	ID=Medtr3g098170.1;Parent=Medtr3g098170;Description=Acyl-coenzyme A thioesterase 13 (AHRD V1 **** Q5R833) contains Interpro domain(s) IPR006683 Thioesterase superfamily
chr03	E	34439742	34442891	+	ID=Medtr3g099020.1;Parent=Medtr3g099020;Description=Myristoyl-acyl carrier protein thioesterase, chloroplastic (AHRD V1 **** Q9SQI3) contains Interpro domain(s) IPR002864 Acyl-ACP thioesterase
chr03	E	34568523	34568961	-	ID=Medtr3g099290.1;Parent=Medtr3g099290;Description=Unknown Protein (AHRD V1)
chr03	E	34670583	34680267	+	ID=Medtr3g099500.1;Parent=Medtr3g099500;Description=Isoamylase isoform 3 (AHRD V1 *-** Q105A0_PEA) contains Interpro domain(s) IPR006589 Glycosyl hydrolase, family 13, subfamily, catalytic region
chr03	E	34714844	34718264	-	ID=Medtr3g099600.1;Parent=Medtr3g099600;Description=SKIP interacting protein 16 (AHRD V1 *-*- B8Q8A2_ORYSI)
chr03	F	35687104	35688247	-	ID=Medtr3g101320.1;Parent=Medtr3g101320;Description=Pheromone receptor-like protein (Fragment) (AHRD V1 *-*- Q7XHJ1_QUERO) contains Interpro domain(s) IPR012442 Protein of unknown function DUF1645
chr03	E	35937612	35946888	-	ID=Medtr3g101790.1;Parent=Medtr3g101790;Description=THO complex subunit 5 homolog (AHRD V1 *-*- Q13769) contains Interpro domain(s) IPR019163 THO complex, subunit 5
chr03	H	36222337	36223718	-	ID=Medtr3g102350.1;Parent=Medtr3g102350;Description=Unknown Protein (AHRD V1)
chr03	E	36892084	36892485	-	ID=Medtr3g104910.1;Parent=Medtr3g104910;Description=Unknown Protein (AHRD V1)
chr03	E	37084933	37087338	+	ID=Medtr3g105320.1;Parent=Medtr3g105320;Description=Kinase-like protein (AHRD V1 ***- C6ZRQ0_SOYBN) contains Interpro domain(s) IPR002290 Serine/threonine protein kinase
chr03	H	37093233	37094212	-	ID=Medtr3g105340.1;Parent=Medtr3g105340;Description=Unknown Protein (AHRD V1) contains Interpro domain(s) IPR012876 Protein of unknown function DUF1677, plant
chr03	H	37142990	37143217	-	ID=Medtr3g105420.1;Parent=Medtr3g105420;Description=Unknown Protein (AHRD V1)
chr03	E	37151596	37157855	-	ID=Medtr3g105440.1;Parent=Medtr3g105440;Description=3beta-hydroxysteroid-dehydrogenase/decarboxylase isoform 2 (AHRD V1 **** Q67ZE1) contains Interpro domain(s) IPR016040 NAD(P)-binding domain
chr03	E	37311754	37320588	-	ID=Medtr3g105760.1;Parent=Medtr3g105760;Description=Uncharacterized aarF domain-containing protein kinase At1g79600, chloroplastic (AHRD V1 ***- Q9MA15) contains Interpro domain(s) IPR004147 ABC-1
chr03	H	37322084	37324811	+	ID=Medtr3g105770.1;Parent=Medtr3g105770;Description=Unknown Protein (AHRD V1)
chr03	E	37363423	37368407	+	ID=Medtr3g105880.1;Parent=Medtr3g105880;Description=Unknown Protein (AHRD V1) contains Interpro domain(s) IPR015655 Protein phosphatase 2C
chr03	H	37385841	37386487	-	ID=Medtr3g105930.1;Parent=Medtr3g105930;Description=Early nodulin-like protein 1 (AHRD V1 ***- Q9SK27) contains Interpro domain(s) IPR008972 Cupredoxin
chr03	E	37388598	37392530	-	ID=Medtr3g105950.1;Parent=Medtr3g105950;Description=Transmembrane 9 superfamily protein member 4 (AHRD V1 **** B6U4M6_MAIZE) contains Interpro domain(s) IPR004240 Nonaspanin (TM9SF)
chr03	E	37399781	37400254	+	ID=Medtr3g105970.1;Parent=Medtr3g105970;Description=Unknown Protein (AHRD V1)
chr03	E	37400711	37407694	+	ID=Medtr3g105980.1;Parent=Medtr3g105980;Description=Phospholipase D4 (AHRD V1 *-*- Q8BG07) contains Interpro domain(s) IPR013582 Phospholipase D/viral envelope
chr03	E	37424058	37426725	-	ID=Medtr3g106020.1;Parent=Medtr3g106020;Description=Chorismate mutase (AHRD V1 *-*- B9IL55_POPTR) contains Interpro domain(s) IPR008238 Chorismate mutase of the AroQ class, eukaryotic type
chr03	E	37430117	37432996	-	ID=Medtr3g106030.1;Parent=Medtr3g106030;Description=Unknown Protein (AHRD V1)
chr03	F	37789002	37792758	-	ID=Medtr3g106570.1;Parent=Medtr3g106570;Description=Unknown Protein (AHRD V1) contains Interpro domain(s) IPR019008 Protein of unknown function DUF2012
chr03	E	38002884	38007522	-	ID=Medtr3g107050.1;Parent=Medtr3g107050;Description=BRI1-KD interacting protein 118-like (AHRD V1 *-*- Q69Q41_ORYSJ) contains Interpro domain(s) IPR009675 Targeting for Xklp2
chr03	E	38052100	38055847	+	ID=Medtr3g107160.1;Parent=Medtr3g107160;Description=F-box/FBD/LRR-repeat protein At4g00160 (AHRD V1 ***- Q8LF09) contains Interpro domain(s) IPR013596 FBD
chr03	H	39050596	39053474	-	ID=Medtr3g109000.1;Parent=Medtr3g109000;Description=Unknown Protein (AHRD V1)
chr03	E	39054183	39058481	-	ID=Medtr3g109010.1;Parent=Medtr3g109010;Description=Sarcosine oxidase (AHRD V1 **** B9ILE2_POPTR) contains Interpro domain(s) IPR006281 Sarcosine oxidase, monomeric
chr03	E	39257602	39259437	-	ID=Medtr3g109340.1;Parent=Medtr3g109340;Description=NAC domain protein IPR003441 (AHRD V1 **-- B9N6B5_POPTR) contains Interpro domain(s) IPR003441 No apical meristem (NAM) protein
chr03	E	39271189	39274232	-	ID=Medtr3g109380.1;Parent=Medtr3g109380;Description=Pentatricopeptide repeat-containing protein At2g20540 (AHRD V1 ***- Q9SIL5) contains Interpro domain(s) IPR002885 Pentatricopeptide repeat
chr03	E	39294740	39298196	-	ID=Medtr3g109450.1;Parent=Medtr3g109450;Description=Os05g0394200 protein (Fragment) (AHRD V1 *-*- Q0DIF0_ORYSJ) contains Interpro domain(s) IPR006867 Protein of unknown function DUF632
chr03	E	39695885	39700114	+	ID=Medtr3g109920.1;Parent=Medtr3g109920;Description=Unknown Protein (AHRD V1)
chr04	E	660954	663266	-	ID=Medtr4g006240.1;Parent=Medtr4g006240;Description=F-box/LRR-repeat protein 2 (AHRD V1 *-*- Q8BH16) contains Interpro domain(s) IPR006553 Leucine-rich repeat, cysteine-containing subtype
chr04	E	1092856	1095719	+	ID=Medtr4g007130.1;Parent=Medtr4g007130;Description=Unknown Protein (AHRD V1) contains Interpro domain(s) IPR000182 GCN5-related N-acetyltransferase
chr04	E	2731297	2732839	+	ID=Medtr4g013050.1;Parent=Medtr4g013050;Description=Hydroxycinnamoyl CoA shikimate/quinate hydroxycinnamoyltransferase-like protein (AHRD V1 **-- B9N329_POPTR) contains Interpro domain(s) IPR003480 Transferase
chr04	E	4175044	4180267	-	ID=Medtr4g016610.1;Parent=Medtr4g016610;Description=Disease resistance-like protein GS3-3 (Fragment) (AHRD V1 *-*- Q8L498_SOYBN) contains Interpro domain(s) IPR000157 Toll-Interleukin receptor
chr04	E	4374966	4376093	-	ID=Medtr4g017050.1;Parent=Medtr4g017050;Description=Germin-like protein subfamily 1 member 7 (AHRD V1 ***- Q9SFF9) contains Interpro domain(s) IPR014710 RmlC-like jelly roll fold
chr04	E	6882471	6892209	-	ID=Medtr4g023610.1;Parent=Medtr4g023610;Description=SNARE-interacting protein KEULE (AHRD V1 ***- B6SHD7_MAIZE) contains Interpro domain(s) IPR001619 Sec1-like protein
chr04	H	8678283	8682253	+	ID=Medtr4g028680.1;Parent=Medtr4g028680;Description=F-box/kelch-repeat protein At3g06240 (AHRD V1 ***- Q8GXC7) contains Interpro domain(s) IPR006527 F-box associated
chr04	E	9250205	9253151	-	ID=Medtr4g030940.1;Parent=Medtr4g030940;Description=Unknown Protein (AHRD V1)
chr04	E	9769358	9774396	+	ID=Medtr4g032220.1;Parent=Medtr4g032220;Description=AIG1 (Fragment) (AHRD V1 *--- B3VV96_POPTN)
chr04	E	10872809	10876206	+	ID=Medtr4g034830.1;Parent=Medtr4g034830;Description=Photosystem II reaction center protein K (AHRD V1 *-*- Q49L15) contains Interpro domain(s) IPR003686 Photosystem II protein PsbI
chr04	E	13227924	13233365	-	ID=Medtr4g043660.1;Parent=Medtr4g043660;Description=Zinc finger CCCH domain-containing protein 46 (AHRD V1 ***- Q9SV09) contains Interpro domain(s) IPR000571 Zinc finger, CCCH-type
chr04	E	13880234	13887631	-	ID=Medtr4g047800.1;Parent=Medtr4g047800;Description=Homeobox-leucine zipper protein ROC7 (AHRD V1 ***- A2YR02) contains Interpro domain(s) IPR002913 Lipid-binding START
chr04	E	13998946	14005441	-	ID=Medtr4g048040.1;Parent=Medtr4g048040;Description=Uncharacterized GPI-anchored protein At1g61900 (AHRD V1 *-*- Q8GUI4)
chr04	E	15534632	15538783	-	ID=Medtr4g052070.1;Parent=Medtr4g052070;Description=Aspartyl-tRNA synthetase (AHRD V1 **** Q112K0) contains Interpro domain(s) IPR004524 Aspartyl-tRNA synthetase, class IIb, bacterial/mitochondrial type
chr04	I	17441986	17442749	+	ID=Medtr4g057000.1;Parent=Medtr4g057000;Description=Unknown Protein (AHRD V1)
chr04	E	17519844	17524547	+	ID=Medtr4g057200.1;Parent=Medtr4g057200;Description=Pheophorbide A oxygenase 2 (AHRD V1 **** A9YTW4_TOBAC) contains Interpro domain(s) IPR017941 Rieske [2Fe-2S] iron-sulphur domain
chr04	F	17546372	17550271	-	ID=Medtr4g057240.1;Parent=Medtr4g057240;Description=Superoxide dismutase (AHRD V1 **** B7FHQ5_MEDTR) contains Interpro domain(s) IPR001424 Superoxide dismutase, copper/zinc binding
chr04	F	17924963	17930888	+	ID=Medtr4g058720.1;Parent=Medtr4g058720;Description=Exosome complex exonuclease MTR3 (AHRD V1 **** Q6P0I8) contains Interpro domain(s) IPR015847 Exoribonuclease, phosphorolytic domain 2
chr04	E	18246654	18259201	-	ID=Medtr4g059550.1;Parent=Medtr4g059550;Description=Zinc finger CCCH domain-containing protein 24 (AHRD V1 ***- Q8L7S3) contains Interpro domain(s) IPR012677 Nucleotide-binding, alpha-beta plait
chr04	H	18387125	18389352	+	ID=Medtr4g059850.1;Parent=Medtr4g059850;Description=Unknown Protein (AHRD V1)
chr04	E	19008592	19012674	-	ID=Medtr4g061200.1;Parent=Medtr4g061200;Description=Transcription factor APETALA2 (AHRD V1 *--- B5B0E0_PONTR) contains Interpro domain(s) IPR001471 Pathogenesis-related transcriptional factor and ERF, DNA-binding
chr04	H	19511022	19511525	+	ID=Medtr4g062300.1;Parent=Medtr4g062300;Description=Unknown Protein (AHRD V1)
chr04	H	19541625	19542008	-	ID=Medtr4g062380.1;Parent=Medtr4g062380;Description=Unknown Protein (AHRD V1)
chr04	E	21176991	21184968	+	ID=Medtr4g066710.1;Parent=Medtr4g066710;Description=SNF1-related protein kinase (AHRD V1 **** Q4VYF6_VICFA) contains Interpro domain(s) IPR001841 Zinc finger, RING-type IPR015741 Snf1-like protein AMPK
chr04	E	21541556	21543896	-	ID=Medtr4g068350.1;Parent=Medtr4g068350;Description=Unknown Protein (AHRD V1)
chr04	E	21851775	21855491	-	ID=Medtr4g069850.1;Parent=Medtr4g069850;Description=Ras-related protein Rab7 (AHRD V1 ***- P31022) contains Interpro domain(s) IPR003579 Ras small GTPase, Rab type
chr04	E	22312441	22316296	+	ID=Medtr4g070970.1;Parent=Medtr4g070970;Description=Receptor protein kinase CLAVATA1 (AHRD V1 ***- Q9SYQ8) contains Interpro domain(s) IPR002290 Serine/threonine protein kinase
chr04	F	22343635	22345728	+	ID=Medtr4g071060.1;Parent=Medtr4g071060;Description=Cysteine proteinase (AHRD V1 **** Q3L0K1_POPTO) contains Interpro domain(s) IPR013128 Peptidase C1A, papain
chr04	H	23315093	23315401	+	ID=Medtr4g073280.1;Parent=Medtr4g073280;Description=F-box protein SKIP19 (AHRD V1 ***- Q9M0U9)
chr04	F	24045247	24051891	+	ID=Medtr4g075150.1;Parent=Medtr4g075150;Description=Serine carboxypeptidase-like 34 (AHRD V1 **** Q0WPR4) contains Interpro domain(s) IPR001563 Peptidase S10, serine carboxypeptidase
chr04	E	24842725	24844488	+	ID=Medtr4g076820.1;Parent=Medtr4g076820;Description=Unknown Protein (AHRD V1)
chr04	H	24984296	24987512	-	ID=Medtr4g077050.1;Parent=Medtr4g077050;Description=Unknown Protein (AHRD V1)
chr04	H	25206317	25209668	+	ID=Medtr4g077470.1;Parent=Medtr4g077470;Description=Ubiquitin carboxyl-terminal hydrolase (AHRD V1 ***- B9N564_POPTR) contains Interpro domain(s) IPR001394 Peptidase C19, ubiquitin carboxyl-terminal hydrolase 2
chr04	E	25286497	25293544	+	ID=Medtr4g077650.1;Parent=Medtr4g077650;Description=UPF0420 protein C16orf58 homolog (AHRD V1 ***- Q91W34) contains Interpro domain(s) IPR006968 Protein of unknown function DUF647
chr04	E	26534771	26538706	-	ID=Medtr4g079780.1;Parent=Medtr4g079780;Description=Ketol-acid reductoisomerase, chloroplastic (AHRD V1 **** Q01292) contains Interpro domain(s) IPR016206 Ketol-acid reductoisomerase, plant
chr04	E	26699647	26709518	+	ID=Medtr4g080110.1;Parent=Medtr4g080110;Description=Unknown Protein (AHRD V1) contains Interpro domain(s) IPR001619 Sec1-like protein
chr04	F	28026105	28027490	+	ID=Medtr4g082550.1;Parent=Medtr4g082550;Description=Unknown Protein (AHRD V1)
chr04	F	29426526	29429777	-	ID=Medtr4g085880.1;Parent=Medtr4g085880;Description=Thioredoxin M-type 3, chloroplastic (AHRD V1 ***- Q9SEU7) contains Interpro domain(s) IPR015467 Thioredoxin, core
chr04	L	29466254	29466523	+	ID=Medtr4g085980.1;Parent=Medtr4g085980;Description=Unknown Protein (AHRD V1)
chr04	E	29478052	29483313	+	ID=Medtr4g086010.1;Parent=Medtr4g086010;Description=Glycoprotein 3-alpha-L-fucosyltransferase A (AHRD V1 **** Q9LJK1) contains Interpro domain(s) IPR001503 Glycosyl transferase, family 10
chr04	I	29915787	29917039	+	ID=Medtr4g086850.1;Parent=Medtr4g086850;Description=Unknown Protein (AHRD V1)
chr04	E	29923936	29926994	+	ID=Medtr4g086860.1;Parent=Medtr4g086860;Description=La-related protein 7 (AHRD V1 *--- Q05CL8) contains Interpro domain(s) IPR006630 RNA-binding protein Lupus La
chr04	E	30169056	30174786	-	ID=Medtr4g087280.1;Parent=Medtr4g087280;Description=Eukaryotic translation initiation factor 2A (AHRD V1 **** O74965) contains Interpro domain(s) IPR011046 WD40 repeat-like
chr04	H	30175282	30175740	-	ID=Medtr4g087290.1;Parent=Medtr4g087290;Description=Unknown Protein (AHRD V1)
chr04	E	30249186	30254211	+	ID=Medtr4g087420.1;Parent=Medtr4g087420;Description=Protein IQ-DOMAIN 14 (AHRD V1 ***- Q8LPG9) contains Interpro domain(s) IPR000048 IQ calmodulin-binding region
chr04	E	32759897	32767745	+	ID=Medtr4g095270.1;Parent=Medtr4g095270;Description=Aspartic proteinase nepenthesin-1 (AHRD V1 *-*- Q766C3) contains Interpro domain(s) IPR001461 Peptidase A1
chr04	F	32952735	32953205	+	ID=Medtr4g095630.1;Parent=Medtr4g095630;Description=Cysteine proteinase inhibitor 5 (AHRD V1 **** Q41916) contains Interpro domain(s) IPR000010 Proteinase inhibitor I25, cystatin
chr04	E	33431950	33436897	-	ID=Medtr4g096990.1;Parent=Medtr4g096990;Description=Calcium-transporting ATPase 2, plasma membrane-type (AHRD V1 **** O81108) contains Interpro domain(s) IPR006408 ATPase, P-type, calcium-transporting, PMCA-type
chr04	L	33616147	33616646	-	ID=Medtr4g097400.1;Parent=Medtr4g097400;Description=Unknown Protein (AHRD V1)
chr04	E	33634242	33635178	+	ID=Medtr4g097440.1;Parent=Medtr4g097440;Description=Ocs element-binding factor 1 (AHRD V1 *-** P24068) contains Interpro domain(s) IPR011616 bZIP transcription factor, bZIP-1
chr04	E	33947150	33953004	-	ID=Medtr4g098150.1;Parent=Medtr4g098150;Description=Unknown Protein (AHRD V1) contains Interpro domain(s) IPR019109 Chloroplast protein import component , Ti20-like
chr04	E	34661822	34668468	+	ID=Medtr4g100600.1;Parent=Medtr4g100600;Description=Gibberellin 2-beta-dioxygenase 1 (AHRD V1 **-* Q9SQ80) contains Interpro domain(s) IPR005123 Oxoglutarate and iron-dependent oxygenase
chr04	E	34655801	34660434	+	ID=Medtr4g100590.1;Parent=Medtr4g100590;Description=Flavonol synthase/flavanone 3-hydroxylase (AHRD V1 **-- Q9XHG2) contains Interpro domain(s) IPR005123 Oxoglutarate and iron-dependent oxygenase
chr04	H	38515268	38517312	+	ID=Medtr4g112980.1;Parent=Medtr4g112980;Description=ABC transporter G family member 32 (AHRD V1 ***- O81016)
chr04	E	39346786	39351308	+	ID=Medtr4g114620.1;Parent=Medtr4g114620;Description=Unknown Protein (AHRD V1)
chr04	E	39402071	39403928	+	ID=Medtr4g114690.1;Parent=Medtr4g114690;Description=Unknown Protein (AHRD V1) contains Interpro domain(s) IPR011990 Tetratricopeptide-like helical
chr04	L	39787134	39787654	-	ID=Medtr4g115260.1;Parent=Medtr4g115260;Description=Unknown Protein (AHRD V1)
chr04	E	39829446	39835525	-	ID=Medtr4g115340.1;Parent=Medtr4g115340;Description=Telomere-associated protein RIF1 (AHRD V1 *-*- Q6PR54) contains Interpro domain(s) IPR017853 Glycoside hydrolase, catalytic core
chr04	E	41510861	41511880	+	ID=Medtr4g119860.1;Parent=Medtr4g119860;Description=Rapid alkalinization factor (AHRD V1 ***- A7LIT1_LITCN) contains Interpro domain(s) IPR008801 Rapid ALkalinization Factor
chr04	H	42175266	42181649	-	ID=Medtr4g122060.1;Parent=Medtr4g122060;Description=PsbB mRNA maturation factor Mbb1, chloroplastic (AHRD V1 *-*- Q9FNS4) contains Interpro domain(s) IPR011990 Tetratricopeptide-like helical
chr04	E	42373640	42374677	+	ID=Medtr4g122500.1;Parent=Medtr4g122500;Description=Transcription factor bHLH148 (AHRD V1 ***- Q9C8Z9)
chr04	E	42405750	42410555	+	ID=Medtr4g122530.1;Parent=Medtr4g122530;Description=WRKY transcription factor 33 (Fragment) (AHRD V1 *-*- C9DI22_9ROSI) contains Interpro domain(s) IPR003657 DNA-binding WRKY
chr04	E	42514558	42517397	-	ID=Medtr4g122780.1;Parent=Medtr4g122780;Description=Unknown Protein (AHRD V1) contains Interpro domain(s) IPR006501 Pectinesterase inhibitor
chr04	H	42523726	42524472	-	ID=Medtr4g122810.1;Parent=Medtr4g122810;Description=Unknown Protein (AHRD V1)
chr04	E	42525996	42526884	-	ID=Medtr4g122820.1;Parent=Medtr4g122820;Description=Unknown Protein (AHRD V1)
chr04	H	42531259	42535837	+	ID=Medtr4g122840.1;Parent=Medtr4g122840;Description=Unknown Protein (AHRD V1)
chr04	E	43190443	43191765	-	ID=Medtr4g124130.1;Parent=Medtr4g124130;Description=Glutathione S-transferase (AHRD V1 **** Q9FQE8_SOYBN) contains Interpro domain(s) IPR004046 Glutathione S-transferase, C-terminal
chr04	E	45006510	45013755	+	ID=Medtr4g128640.1;Parent=Medtr4g128640;Description=FGGY carbohydrate kinase domain-containing protein (AHRD V1 ***- Q6DCD1) contains Interpro domain(s) IPR006003 Carbohydrate kinase, FGGY-related
chr04	F	45066442	45067736	-	ID=Medtr4g128770.1;Parent=Medtr4g128770;Description=Cysteine-rich secretory protein LCCL domain-containing 2 (AHRD V1 ***- Q9H0B8) contains Interpro domain(s) IPR002413 Ves allergen
chr04	E	45067836	45068652	+	ID=Medtr4g128780.1;Parent=Medtr4g128780;Description=Unknown Protein (AHRD V1)
chr04	H	45078529	45081281	-	ID=Medtr4g128810.1;Parent=Medtr4g128810;Description=Endo-1 4-beta-glucanase (AHRD V1 ***- C7EC59_9ROSI) contains Interpro domain(s) IPR001701 Glycoside hydrolase, family 9
chr04	E	45116852	45117719	-	ID=Medtr4g128920.1;Parent=Medtr4g128920;Description=Unknown Protein (AHRD V1)
chr04	H	45745027	45747198	+	ID=Medtr4g130320.1;Parent=Medtr4g130320;Description=Unknown Protein (AHRD V1)
chr05	E	1131607	1133831	+	ID=Medtr5g007460.1;Parent=Medtr5g007460;Description=Cytochrome P450 monooxygenase (Fragment) (AHRD V1 **** Q9SML3_CICAR) contains Interpro domain(s) IPR002401 Cytochrome P450, E-class, group I
chr05	E	1227234	1231242	+	ID=Medtr5g007700.1;Parent=Medtr5g007700;Description=Protein SMG9 (AHRD V1 ***- Q5PQS6)
chr05	E	1413472	1418148	+	ID=Medtr5g008060.1;Parent=Medtr5g008060;Description=Beta-1,3-glucosyltransferase (AHRD V1 *-*- Q8BHT6) contains Interpro domain(s) IPR006740 Protein of unknown function DUF604
chr05	E	1418206	1419678	-	ID=Medtr5g008070.1;Parent=Medtr5g008070;Description=Aspartic proteinase nepenthesin-1 (AHRD V1 ***- Q766C3) contains Interpro domain(s) IPR001461 Peptidase A1
chr05	E	1475149	1478213	+	ID=Medtr5g008240.1;Parent=Medtr5g008240;Description=Unknown Protein (AHRD V1) contains Interpro domain(s) IPR006461 Protein of unknown function Cys-rich
chr05	E	1478323	1478758	-	ID=Medtr5g008250.1;Parent=Medtr5g008250;Description=Unknown Protein (AHRD V1)
chr05	E	1479346	1484448	-	ID=Medtr5g008260.1;Parent=Medtr5g008260;Description=Pentatricopeptide repeat-containing protein At1g71420 (AHRD V1 ***- Q9C9H9) contains Interpro domain(s) IPR002885 Pentatricopeptide repeat
chr05	E	1644069	1657981	+	ID=Medtr5g008700.1;Parent=Medtr5g008700;Description=Calcium-dependent protein kinase 2 (AHRD V1 *--- Q944W9_SOLTU) contains Interpro domain(s) IPR011992 EF-Hand type
chr05	E	1668884	1671711	-	ID=Medtr5g008720.1;Parent=Medtr5g008720;Description=Unknown Protein (AHRD V1) contains Interpro domain(s) IPR006502 Protein of unknown function DUF506, plant
chr05	E	1690440	1693582	-	ID=Medtr5g008800.1;Parent=Medtr5g008800;Description=2-succinylbenzoate--CoA ligase (AHRD V1 **** C5D6U5) contains Interpro domain(s) IPR000873 AMP-dependent synthetase and ligase
chr05	E	1765717	1769877	+	ID=Medtr5g008910.1;Parent=Medtr5g008910;Description=F-box/LRR-repeat protein At1g55660 (AHRD V1 *-*- Q1PFK0) contains Interpro domain(s) IPR013596 FBD
chr05	E	1781382	1784412	+	ID=Medtr5g008950.1;Parent=Medtr5g008950;Description=F-box/FBD/LRR-repeat protein At5g56420 (AHRD V1 ***- Q9FM89) contains Interpro domain(s) IPR013596 FBD
chr05	E	1832139	1845674	-	ID=Medtr5g009070.1;Parent=Medtr5g009070;Description=Magnesium-chelatase subunit chlD, chloroplastic (AHRD V1 *-*- O22437) contains Interpro domain(s) IPR011776 Magnesium chelatase, ATPase subunit D
chr05	E	1985665	1987337	+	ID=Medtr5g009370.1;Parent=Medtr5g009370;Description=Protein phosphatase 2C (AHRD V1 **** Q8RVG0_TOBAC) contains Interpro domain(s) IPR015655 Protein phosphatase 2C
chr05	F	2386702	2388934	+	ID=Medtr5g010090.1;Parent=Medtr5g010090;Description=6-phosphofructo-2-kinase/fructose-2,6-biphosphatase 4 (AHRD V1 *-*- Q4R8B6) contains Interpro domain(s) IPR013078 Phosphoglycerate mutase
chr05	E	2411646	2413466	-	ID=Medtr5g010150.1;Parent=Medtr5g010150;Description=Aquaporin 1 (AHRD V1 ***- Q06Z30_GOSHI) contains Interpro domain(s) IPR012269 Aquaporin
chr05	H	3483540	3484717	+	ID=Medtr5g012450.1;Parent=Medtr5g012450;Description=Unknown Protein (AHRD V1)
chr05	E	3486775	3489519	-	ID=Medtr5g012460.1;Parent=Medtr5g012460;Description=Sec14 cytosolic factor (AHRD V1 *-*- Q10137) contains Interpro domain(s) IPR001251 Cellular retinaldehyde-binding/triple function, C-terminal
chr05	E	3658413	3663656	-	ID=Medtr5g012790.1;Parent=Medtr5g012790;Description=Unknown Protein (AHRD V1) contains Interpro domain(s) IPR006869 Protein of unknown function DUF547
chr05	F	3800881	3803024	+	ID=Medtr5g013010.1;Parent=Medtr5g013010;Description=Homeobox-leucine zipper protein HOX17 (AHRD V1 *-*- Q01I23) contains Interpro domain(s) IPR001356 Homeobox IPR017970 Homeobox, conserved site
chr05	F	3832309	3833998	-	ID=Medtr5g013030.1;Parent=Medtr5g013030;Description=RING-H2 finger protein ATL1E (AHRD V1 *-*- Q9C7E9)
chr05	E	3924845	3930879	+	ID=Medtr5g013280.1;Parent=Medtr5g013280;Description=Unknown Protein (AHRD V1)
chr05	E	4187625	4242343	+	ID=Medtr5g013780.1;Parent=Medtr5g013780;Description=Vacuolar protein sorting-associated protein 13A (AHRD V1 *-*- Q5H8C4) contains Interpro domain(s) IPR001849 Pleckstrin homology
chr05	E	4256852	4270731	-	ID=Medtr5g013800.1;Parent=Medtr5g013800;Description=Os05g0185600 protein (Fragment) (AHRD V1 *-*- Q0DK82_ORYSJ)
chr05	F	4329500	4331942	+	ID=Medtr5g013910.1;Parent=Medtr5g013910;Description=Pyrophosphatase ppaX (AHRD V1 ***- Q8ENK3) contains Interpro domain(s) IPR006402 HAD-superfamily hydrolase, subfamily IA, variant 3
chr05	E	4347394	4349854	-	ID=Medtr5g013950.1;Parent=Medtr5g013950;Description=Pentatricopeptide repeat-containing protein At1g32415, mitochondrial (AHRD V1 ***- P0C7R0) contains Interpro domain(s) IPR002885 Pentatricopeptide repeat
chr05	E	4444789	4450477	+	ID=Medtr5g014140.1;Parent=Medtr5g014140;Description=Pyruvate kinase (AHRD V1 **** B9MTZ2_POPTR) contains Interpro domain(s) IPR015793 Pyruvate kinase, barrel
chr05	E	4659445	4662054	+	ID=Medtr5g014560.1;Parent=Medtr5g014560;Description=Transcription factor bHLH25 (AHRD V1 ***- Q9T072) contains Interpro domain(s) IPR011598 Helix-loop-helix DNA-binding
chr05	E	4739654	4743798	+	ID=Medtr5g014720.1;Parent=Medtr5g014720;Description=Receptor protein kinase-like protein (AHRD V1 *-*- A7BRR5_9GAMM) contains Interpro domain(s) IPR002290 Serine/threonine protein kinase
chr05	H	4748654	4749785	+	ID=Medtr5g014730.1;Parent=Medtr5g014730;Description=Unknown Protein (AHRD V1)
chr05	E	4784116	4785330	-	ID=Medtr5g014840.1;Parent=Medtr5g014840;Description=EPIDERMAL PATTERNING FACTOR-like protein 2 (AHRD V1 ***- Q9T068)
chr05	H	4823250	4825789	+	ID=Medtr5g014930.1;Parent=Medtr5g014930;Description=Unknown Protein (AHRD V1)
chr05	E	6152639	6154114	+	ID=Medtr5g017550.1;Parent=Medtr5g017550;Description=Calcium-binding protein CML24 (AHRD V1 **-* P25070) contains Interpro domain(s) IPR011992 EF-Hand type
chr05	F	8327270	8328698	-	ID=Medtr5g021990.1;Parent=Medtr5g021990;Description=Unknown Protein (AHRD V1)
chr05	E	8728189	8730185	-	ID=Medtr5g022720.1;Parent=Medtr5g022720;Description=Glutelin type-A 1 (AHRD V1 ***- P07728) contains Interpro domain(s) IPR014710 RmlC-like jelly roll fold
chr05	E	10820349	10826973	-	ID=Medtr5g026810.1;Parent=Medtr5g026810;Description=Calmodulin-binding protein (AHRD V1 **** Q7XJB9_ORYSI) contains Interpro domain(s) IPR011990 Tetratricopeptide-like helical
chr05	E	11653393	11656765	-	ID=Medtr5g028420.1;Parent=Medtr5g028420;Description=Os02g0272900 protein (Fragment) (AHRD V1 *--- Q0E245_ORYSJ) contains Interpro domain(s) IPR002182 NB-ARC
chr05	E	11661276	11667358	-	ID=Medtr5g028430.1;Parent=Medtr5g028430;Description=Microtubule-associated protein MAP65-1a (AHRD V1 ***- B6TSQ5_MAIZE) contains Interpro domain(s) IPR019734 Tetratricopeptide repeat
chr05	E	11864085	11869749	-	ID=Medtr5g028990.1;Parent=Medtr5g028990;Description=Ankyrin repeat-containing protein At3g12360 (AHRD V1 *-*- Q9C7A2) contains Interpro domain(s) IPR002110 Ankyrin
chr05	E	17813535	17816319	+	ID=Medtr5g041530.1;Parent=Medtr5g041530;Description=Dof zinc finger protein (Fragment) (AHRD V1 *-*- Q8L5E6_HORVU) contains Interpro domain(s) IPR003851 Zinc finger, Dof-type
chr05	H	17818182	17820383	-	ID=Medtr5g041550.1;Parent=Medtr5g041550;Description=Hexose transporter 1 (AHRD V1 **** B7FCC1_HEVBR) contains Interpro domain(s) IPR003663 Sugar/inositol transporter
chr05	H	18523446	18523907	-	ID=Medtr5g043090.1;Parent=Medtr5g043090;Description=Unknown Protein (AHRD V1)
chr05	E	18816065	18817465	+	ID=Medtr5g043750.1;Parent=Medtr5g043750;Description=F-box/kelch-repeat protein At1g23390 (AHRD V1 ***- Q9LDE3) contains Interpro domain(s) IPR015915 Kelch-type beta propeller
chr05	E	19586387	19595650	-	ID=Medtr5g045600.1;Parent=Medtr5g045600;Description=U-box domain-containing protein 31 (AHRD V1 *-*- Q9FHN9) contains Interpro domain(s) IPR015914 Purple acid phosphatase, N-terminal
chr05	F	19937746	19938897	+	ID=Medtr5g046410.1;Parent=Medtr5g046410;Description=Germin-like protein subfamily 1 member 7 (AHRD V1 ***- Q9SFF9) contains Interpro domain(s) IPR014710 RmlC-like jelly roll fold
chr05	E	21398473	21401721	+	ID=Medtr5g053250.1;Parent=Medtr5g053250;Description=Cytochrome b reductase 1 (AHRD V1 *-** Q53TN4) contains Interpro domain(s) IPR006593 Cytochrome b561/ferric reductase transmembrane
chr05	E	23263263	23269210	+	ID=Medtr5g057990.1;Parent=Medtr5g057990;Description=Alpha-D-xylosidase (AHRD V1 **** Q9ZP04_TROMA) contains Interpro domain(s) IPR000322 Glycoside hydrolase, family 31
chr05	H	23445183	23445813	+	ID=Medtr5g058350.1;Parent=Medtr5g058350;Description=F-box/LRR-repeat protein At5g22700 (AHRD V1 ***- Q9FNJ1) contains Interpro domain(s) IPR001810 Cyclin-like F-box
chr05	E	25153078	25159298	+	ID=Medtr5g062430.1;Parent=Medtr5g062430;Description=Xylan 1 4-beta-xylosidase (AHRD V1 *-** Q2MCJ4_9ROSI) contains Interpro domain(s) IPR001764 Glycoside hydrolase, family 3, N-terminal
chr05	E	26489936	26492881	+	ID=Medtr5g065340.1;Parent=Medtr5g065340;Description=Unknown Protein (AHRD V1)
chr05	E	27649520	27650629	-	ID=Medtr5g067740.1;Parent=Medtr5g067740;Description=Genomic DNA chromosome 5 TAC clone K18I23 (AHRD V1 *-*- Q9FLD2_ARATH)
chr05	H	27680442	27680904	+	ID=Medtr5g067810.1;Parent=Medtr5g067810;Description=Unknown Protein (AHRD V1)
chr05	L	27714421	27714857	+	ID=Medtr5g067900.1;Parent=Medtr5g067900;Description=Unknown Protein (AHRD V1)
chr05	L	27781076	27782137	+	ID=Medtr5g068030.1;Parent=Medtr5g068030;Description=Unknown Protein (AHRD V1)
chr05	E	30203455	30209667	-	ID=Medtr5g073280.1;Parent=Medtr5g073280;Description=Sorting nexin-1 (AHRD V1 ***- Q9WV80) contains Interpro domain(s) IPR001683 Phox-like
chr05	E	30284262	30286526	+	ID=Medtr5g073480.1;Parent=Medtr5g073480;Description=Leucine zipper protein (AHRD V1 *-*- Q9FGH9_ARATH) contains Interpro domain(s) IPR004140 Exo70 exocyst complex subunit
chr05	H	30288129	30288590	+	ID=Medtr5g073500.1;Parent=Medtr5g073500;Description=Unknown Protein (AHRD V1)
chr05	H	30378313	30379602	+	ID=Medtr5g073810.1;Parent=Medtr5g073810;Description=Unknown Protein (AHRD V1) contains Interpro domain(s) IPR004140 Exo70 exocyst complex subunit
chr05	E	30389462	30390715	-	ID=Medtr5g073860.1;Parent=Medtr5g073860;Description=Unknown Protein (AHRD V1)
chr05	E	30715720	30719885	-	ID=Medtr5g074620.1;Parent=Medtr5g074620;Description=Pseudouridylate synthase (Fragment) (AHRD V1 **** D1H3V0_VITVI) contains Interpro domain(s) IPR001406 Pseudouridine synthase I, TruA
chr05	F	30796701	30799234	-	ID=Medtr5g074860.1;Parent=Medtr5g074860;Description=Peroxidase (AHRD V1 **** Q40372_MEDTR) contains Interpro domain(s) IPR019793 Peroxidases heam-ligand binding site IPR019794 Peroxidase, active site IPR002016 Haem peroxidase, plant/fungal/bacterial
chr05	E	30891031	30894619	+	ID=Medtr5g075060.1;Parent=Medtr5g075060;Description=CBL-interacting protein kinase 2 (AHRD V1 ***- A0MNJ0_POPTR) contains Interpro domain(s) IPR004883 Lateral organ boundaries, LOB
chr05	H	31524857	31528570	-	ID=Medtr5g076310.1;Parent=Medtr5g076310;Description=Regulator of nonsense transcripts 1 homolog (AHRD V1 *--- Q9HEH1)
chr05	E	35177804	35180134	+	ID=Medtr5g083860.1;Parent=Medtr5g083860;Description=Peroxidase (AHRD V1 ***- Q9XIV9_TOBAC) contains Interpro domain(s) IPR000823 Plant peroxidase
chr05	E	36818045	36821858	+	ID=Medtr5g087340.1;Parent=Medtr5g087340;Description=Receptor protein kinase-like protein (AHRD V1 *-*- Q8LA44_ARATH) contains Interpro domain(s) IPR002290 Serine/threonine protein kinase
chr05	F	36893530	36894868	+	ID=Medtr5g087480.1;Parent=Medtr5g087480;Description=Unknown Protein (AHRD V1) contains Interpro domain(s) IPR008978 HSP20-like chaperone
chr05	E	36894909	36903788	-	ID=Medtr5g087490.1;Parent=Medtr5g087490;Description=Molybdopterin biosynthesis CNX1 protein (AHRD V1 *-*- Q0WR87_ARATH) contains Interpro domain(s) IPR001453 Molybdopterin binding
chr05	E	38600954	38604139	-	ID=Medtr5g090990.1;Parent=Medtr5g090990;Description=4-hydroxyphenylpyruvate dioxygenase (AHRD V1 **** Q56H33_MEDTR) contains Interpro domain(s) IPR005956 4-hydroxyphenylpyruvate dioxygenase
chr05	E	39066396	39069330	+	ID=Medtr5g091900.1;Parent=Medtr5g091900;Description=Unknown Protein (AHRD V1)
chr05	L	40466789	40467049	+	ID=Medtr5g094940.1;Parent=Medtr5g094940;Description=Unknown Protein (AHRD V1)
chr05	H	41879071	41879948	+	ID=Medtr5g098030.1;Parent=Medtr5g098030;Description=Unknown Protein (AHRD V1)
chr06	H	330116	333013	+	ID=Medtr6g005400.1;Parent=Medtr6g005400;Description=Unknown Protein (AHRD V1)
chr06	F	708193	712844	-	ID=Medtr6g006190.1;Parent=Medtr6g006190;Description=Ethylene response protein (AHRD V1 ***- B6TGD5_MAIZE) contains Interpro domain(s) IPR006016 UspA
chr06	E	1926523	1932518	+	ID=Medtr6g008820.1;Parent=Medtr6g008820;Description=ABC transporter B family member 15 (AHRD V1 **** Q9LHD1) contains Interpro domain(s) IPR001140 ABC transporter, transmembrane region
chr06	H	2554581	2556100	-	ID=Medtr6g011010.1;Parent=Medtr6g011010;Description=Gpi-anchored protein (Fragment) (AHRD V1 ***- A6N098_ORYSI)
chr06	E	2966430	2967575	-	ID=Medtr6g012510.1;Parent=Medtr6g012510;Description=Unknown Protein (AHRD V1)
chr06	E	3317085	3319469	-	ID=Medtr6g013230.1;Parent=Medtr6g013230;Description=Unknown Protein (AHRD V1)
chr06	F	6350240	6354245	+	ID=Medtr6g029200.1;Parent=Medtr6g029200;Description=Superoxide dismutase (AHRD V1 **** C6TNA5_SOYBN) contains Interpro domain(s) IPR001424 Superoxide dismutase, copper/zinc binding
chr06	H	12501782	12502711	+	ID=Medtr6g060310.1;Parent=Medtr6g060310;Description=Unknown Protein (AHRD V1)
chr06	E	13452954	13459614	-	ID=Medtr6g065540.1;Parent=Medtr6g065540;Description=Pentatricopeptide repeat-containing protein At1g12775, mitochondrial (AHRD V1 ***- Q9LPX2) contains Interpro domain(s) IPR002885 Pentatricopeptide repeat
chr06	F	14616308	14622980	-	ID=Medtr6g071210.1;Parent=Medtr6g071210;Description=Dihydropyrimidine dehydrogenase (AHRD V1 ***- Q8CHR6) contains Interpro domain(s) IPR005720 Dihydroorotate dehydrogenase, class 1, core
chr06	H	14632396	14636236	-	ID=Medtr6g071270.1;Parent=Medtr6g071270;Description=Resistance protein (AHRD V1 *-*- C6ZS35_SOYBN) contains Interpro domain(s) IPR000157 Toll-Interleukin receptor
chr06	E	17519398	17523073	-	ID=Medtr6g078160.1;Parent=Medtr6g078160;Description=Pentatricopeptide repeat-containing protein At1g62670, mitochondrial (AHRD V1 ***- Q9SXD1) contains Interpro domain(s) IPR002885 Pentatricopeptide repeat
chr06	H	20255102	20257788	-	ID=Medtr6g086520.1;Parent=Medtr6g086520;Description=Unknown Protein (AHRD V1)
chr06	E	20302123	20304793	-	ID=Medtr6g086620.1;Parent=Medtr6g086620;Description=Immunoglobulin superfamily DCC subclass member 4 (AHRD V1 *--- Q8TDY8) contains Interpro domain(s) IPR003961 Fibronectin, type III
chr06	E	21298457	21302765	-	ID=Medtr6g088610.1;Parent=Medtr6g088610;Description=Somatic embryogenesis receptor kinase 1 (AHRD V1 *-*- Q94AG2) contains Interpro domain(s) IPR002290 Serine/threonine protein kinase
chr06	E	21304955	21307386	-	ID=Medtr6g088630.1;Parent=Medtr6g088630;Description=Unknown Protein (AHRD V1)
chr07	E	1512721	1516115	-	ID=Medtr7g009370.1;Parent=Medtr7g009370;Description=Auxin efflux carrier component 1 (AHRD V1 *-*- Q5SMQ9) contains Interpro domain(s) IPR014024 Auxin efflux carrier, subgroup
chr07	H	1708324	1710186	-	ID=Medtr7g009760.1;Parent=Medtr7g009760;Description=Unknown Protein (AHRD V1) contains Interpro domain(s) IPR011047 Quinonprotein alcohol dehydrogenase-like
chr07	H	4529048	4531232	+	ID=Medtr7g017520.1;Parent=Medtr7g017520;Description=Unknown Protein (AHRD V1)
chr07	H	5877525	5878343	-	ID=Medtr7g022980.1;Parent=Medtr7g022980;Description=Zinc finger protein 3 (AHRD V1 *-*- B6U7B5_MAIZE) contains Interpro domain(s) IPR007087 Zinc finger, C2H2-type
chr07	H	6538295	6541050	-	ID=Medtr7g024520.1;Parent=Medtr7g024520;Description=Caffeate O-methyltransferase-1 (Fragment) (AHRD V1 *-*- C6FFC3_9CONI) contains Interpro domain(s) IPR016461 O-methyltransferase, COMT, eukaryota
chr07	E	6597980	6599803	-	ID=Medtr7g024670.1;Parent=Medtr7g024670;Description=Dof zinc finger protein (AHRD V1 *-*- Q8L5E9_HORVU) contains Interpro domain(s) IPR003851 Zinc finger, Dof-type
chr07	E	6741073	6741864	+	ID=Medtr7g025000.1;Parent=Medtr7g025000;Description=Unknown Protein (AHRD V1) contains Interpro domain(s) IPR011424 C1-like
chr07	E	7010358	7011293	+	ID=Medtr7g025640.1;Parent=Medtr7g025640;Description=Unknown Protein (AHRD V1) contains Interpro domain(s) IPR015655 Protein phosphatase 2C
chr07	E	7894118	7894883	-	ID=Medtr7g027610.1;Parent=Medtr7g027610;Description=Histone H2A (AHRD V1 ***- C6SYX2_SOYBN) contains Interpro domain(s) IPR002119 Histone H2A
chr07	E	9655626	9657498	-	ID=Medtr7g032900.1;Parent=Medtr7g032900;Description=Unknown Protein (AHRD V1) contains Interpro domain(s) IPR013216 Methyltransferase type 11
chr07	L	11079894	11080357	+	ID=Medtr7g038320.1;Parent=Medtr7g038320;Description=Unknown Protein (AHRD V1)
chr07	E	11127980	11131714	-	ID=Medtr7g038420.1;Parent=Medtr7g038420;Description=Receptor-like protein kinase ANXUR2 (AHRD V1 ***- Q3E8W4) contains Interpro domain(s) IPR002290 Serine/threonine protein kinase
chr07	I	11192116	11193448	-	ID=Medtr7g038560.1;Parent=Medtr7g038560;Description=Unknown Protein (AHRD V1)
chr07	E	12124711	12126135	-	ID=Medtr7g046260.1;Parent=Medtr7g046260;Description=Ethylene-responsive transcription factor ERF034 (AHRD V1 *-*- Q8LBQ7) contains Interpro domain(s) IPR001471 Pathogenesis-related transcriptional factor and ERF, DNA-binding
chr07	H	13276213	13280487	+	ID=Medtr7g051450.1;Parent=Medtr7g051450;Description=Unknown Protein (AHRD V1)
chr07	E	15548532	15559472	+	ID=Medtr7g059160.1;Parent=Medtr7g059160;Description=General transcription factor 3C polypeptide 5 (AHRD V1 *-*- Q9Y5Q8) contains Interpro domain(s) IPR019136 Transcription factor IIIC, subunit 5
chr07	H	15634173	15635260	+	ID=Medtr7g059310.1;Parent=Medtr7g059310;Description=Unknown Protein (AHRD V1)
chr07	L	16930139	16930306	+	ID=Medtr7g065440.1;Parent=Medtr7g065440;Description=Unknown Protein (AHRD V1)
chr07	E	17566296	17567778	-	ID=Medtr7g068270.1;Parent=Medtr7g068270;Description=Unknown Protein (AHRD V1)
chr07	H	17579008	17579256	-	ID=Medtr7g068300.1;Parent=Medtr7g068300;Description=Unknown Protein (AHRD V1)
chr07	L	17792052	17793133	-	ID=Medtr7g069420.1;Parent=Medtr7g069420;Description=Chlorophyll synthase, chloroplastic (AHRD V1 *-*- Q38833)
chr07	H	18004841	18005229	+	ID=Medtr7g069890.1;Parent=Medtr7g069890;Description=Unknown Protein (AHRD V1)
chr07	E	18190787	18195780	-	ID=Medtr7g070320.1;Parent=Medtr7g070320;Description=Kelch-like protein 17 (AHRD V1 *-*- Q6TDP4) contains Interpro domain(s) IPR013989 Development and cell death domain
chr07	H	18213673	18214238	-	ID=Medtr7g070370.1;Parent=Medtr7g070370;Description=Unknown Protein (AHRD V1)
chr07	F	18252125	18255167	+	ID=Medtr7g070480.1;Parent=Medtr7g070480;Description=Patellin-6 (AHRD V1 ***- Q9SCU1) contains Interpro domain(s) IPR001251 Cellular retinaldehyde-binding/triple function, C-terminal
chr07	H	18956872	18957508	-	ID=Medtr7g071980.1;Parent=Medtr7g071980;Description=Unknown Protein (AHRD V1)
chr07	E	21112450	21121744	-	ID=Medtr7g076710.1;Parent=Medtr7g076710;Description=Pentatricopeptide repeat-containing protein At2g13600 (AHRD V1 *-*- Q9SIT7) contains Interpro domain(s) IPR000687 RIO kinase
chr07	E	21804327	21816025	+	ID=Medtr7g078170.1;Parent=Medtr7g078170;Description=Protein RIC1 homolog (AHRD V1 ***- Q69ZJ7) contains Interpro domain(s) IPR011046 WD40 repeat-like
chr07	H	21827100	21829108	+	ID=Medtr7g078210.1;Parent=Medtr7g078210;Description=Heat shock cognate 70 kDa protein (AHRD V1 ***- P09189) contains Interpro domain(s) IPR013126 Heat shock protein 70
chr07	E	22360275	22363615	+	ID=Medtr7g079350.1;Parent=Medtr7g079350;Description=Wall-associated receptor kinase-like 2 (AHRD V1 *-*- Q7X8C5) contains Interpro domain(s) IPR002290 Serine/threonine protein kinase
chr07	H	22366679	22366861	-	ID=Medtr7g079380.1;Parent=Medtr7g079380;Description=F-box/kelch-repeat protein At3g23880 (AHRD V1 -**- Q9LIR8) contains Interpro domain(s) IPR001810 Cyclin-like F-box
chr07	E	22370749	22371969	-	ID=Medtr7g079400.1;Parent=Medtr7g079400;Description=F-box/kelch-repeat protein At3g06240 (AHRD V1 ***- Q8GXC7) contains Interpro domain(s) IPR017451 F-box associated type 1
chr07	H	22414980	22416362	-	ID=Medtr7g079470.1;Parent=Medtr7g079470;Description=WD repeat-containing protein 38 (AHRD V1 -*-- Q9D994) contains Interpro domain(s) IPR019782 WD40 repeat 2 IPR019775 WD40 repeat, conserved site IPR017986 WD40 repeat, region
chr07	E	22631515	22632478	-	ID=Medtr7g079980.1;Parent=Medtr7g079980;Description=Unknown Protein (AHRD V1)
chr07	H	22639699	22645235	-	ID=Medtr7g080000.1;Parent=Medtr7g080000;Description=WRKY transcription factor 2 (Fragment) (AHRD V1 ***- C5H9Y9_BRANA) contains Interpro domain(s) IPR003657 DNA-binding WRKY
chr07	E	22669478	22673543	-	ID=Medtr7g080060.1;Parent=Medtr7g080060;Description=Isopentenyl-diphosphate Delta-isomerase (AHRD V1 **** A9ZN05_HEVBR) contains Interpro domain(s) IPR011876 Isopentenyl-diphosphate delta-isomerase, type 1
chr07	E	22775977	22782303	-	ID=Medtr7g080290.1;Parent=Medtr7g080290;Description=Acetyl-CoA carboxylase biotin carboxyl carrier protein (AHRD V1 **** B9YQ41_ANAAZ) contains Interpro domain(s) IPR001249 Acetyl-CoA biotin carboxyl carrier
chr07	F	22821307	22826059	+	ID=Medtr7g080410.1;Parent=Medtr7g080410;Description=Dehydrogenase/reductase SDR family member 7 (AHRD V1 **** Q9Y394) contains Interpro domain(s) IPR002347 Glucose/ribitol dehydrogenase
chr07	E	22835170	22839710	-	ID=Medtr7g080430.1;Parent=Medtr7g080430;Description=Peptide chain release factor 2 (AHRD V1 ***- B6UHD9_MAIZE) contains Interpro domain(s) IPR004374 Peptide chain release factor 2
chr07	E	22840498	22846310	-	ID=Medtr7g080440.1;Parent=Medtr7g080440;Description=F-box/LRR-repeat protein At3g59190 (AHRD V1 ***- Q1PED9) contains Interpro domain(s) IPR001810 Cyclin-like F-box
chr07	E	22863238	22867395	-	ID=Medtr7g080460.1;Parent=Medtr7g080460;Description=AP2-like ethylene-responsive transcription factor BBM (AHRD V1 ***- Q6PQQ4) contains Interpro domain(s) IPR001471 Pathogenesis-related transcriptional factor and ERF, DNA-binding
chr07	E	22947027	22951715	+	ID=Medtr7g080630.1;Parent=Medtr7g080630;Description=Poly(rC)-binding protein 1 (AHRD V1 *-*- O19048) contains Interpro domain(s) IPR018111 K Homology, type 1, subgroup
chr07	F	23227645	23232071	-	ID=Medtr7g080860.1;Parent=Medtr7g080860;Description=Unknown Protein (AHRD V1) contains Interpro domain(s) IPR005576 RNA polymerase Rpb7, N-terminal
chr07	E	23247675	23249740	-	ID=Medtr7g080900.1;Parent=Medtr7g080900;Description=Uncharacterized UDP-glucosyltransferase At1g05670 (AHRD V1 **** P0C7P7) contains Interpro domain(s) IPR002213 UDP-glucuronosyl/UDP-glucosyltransferase
chr07	E	23259322	23263154	+	ID=Medtr7g080920.1;Parent=Medtr7g080920;Description=Formin-like protein 1 (AHRD V1 *-*- Q9SE97) contains Interpro domain(s) IPR003104 Actin-binding FH2 and DRF autoregulatory IPR015425 Actin-binding FH2
chr07	E	23283932	23287470	-	ID=Medtr7g080950.1;Parent=Medtr7g080950;Description=Uncharacterized UDP-glucosyltransferase At1g05670 (AHRD V1 **** P0C7P7) contains Interpro domain(s) IPR002213 UDP-glucuronosyl/UDP-glucosyltransferase
chr07	E	23311817	23312574	+	ID=Medtr7g081000.1;Parent=Medtr7g081000;Description=Unknown Protein (AHRD V1)
chr07	E	23372938	23382957	-	ID=Medtr7g081150.1;Parent=Medtr7g081150;Description=Unknown Protein (AHRD V1)
chr07	F	23394314	23396328	-	ID=Medtr7g081190.1;Parent=Medtr7g081190;Description=Unknown Protein (AHRD V1) contains Interpro domain(s) IPR006578 MADF domain
chr07	L	23606642	23606944	+	ID=Medtr7g081630.1;Parent=Medtr7g081630;Description=Unknown Protein (AHRD V1)
chr07	E	23931452	23931872	+	ID=Medtr7g082080.1;Parent=Medtr7g082080;Description=Unknown Protein (AHRD V1)
chr07	E	23943583	23946275	+	ID=Medtr7g082110.1;Parent=Medtr7g082110;Description=Receptor-like kinase (AHRD V1 **** C0SW32_SOYBN) contains Interpro domain(s) IPR002290 Serine/threonine protein kinase
chr07	F	23979744	23981624	-	ID=Medtr7g082160.1;Parent=Medtr7g082160;Description=Pentatricopeptide repeat-containing protein At5g65560 (AHRD V1 ***- Q9LSL9) contains Interpro domain(s) IPR002885 Pentatricopeptide repeat
chr07	E	24049270	24052947	-	ID=Medtr7g082300.1;Parent=Medtr7g082300;Description=Receptor-like kinase (AHRD V1 **** C0SW32_SOYBN) contains Interpro domain(s) IPR002290 Serine/threonine protein kinase
chr07	E	24687756	24692195	-	ID=Medtr7g083540.1;Parent=Medtr7g083540;Description=Zinc finger protein CONSTANS-LIKE 14 (AHRD V1 ***- O22800) contains Interpro domain(s) IPR010402 CCT domain
chr07	E	24722333	24728757	+	ID=Medtr7g083590.1;Parent=Medtr7g083590;Description=Unknown Protein (AHRD V1)
chr07	E	24763314	24768143	+	ID=Medtr7g083660.1;Parent=Medtr7g083660;Description=Unknown Protein (AHRD V1) contains Interpro domain(s) IPR016196 Major facilitator superfamily, general substrate transporter
chr07	L	24785756	24785971	-	ID=Medtr7g083710.1;Parent=Medtr7g083710;Description=Unknown Protein (AHRD V1)
chr07	E	24787598	24794317	+	ID=Medtr7g083720.1;Parent=Medtr7g083720;Description=V-type proton ATPase subunit C (AHRD V1 **** Q9SDS7) contains Interpro domain(s) IPR004907 ATPase, V1 complex, subunit C
chr07	F	25233686	25235025	+	ID=Medtr7g084610.1;Parent=Medtr7g084610;Description=Unknown Protein (AHRD V1) contains Interpro domain(s) IPR006904 Protein of unknown function DUF716
chr07	E	25254986	25258704	-	ID=Medtr7g084670.1;Parent=Medtr7g084670;Description=DNA cross-link repair protein SNM1 (AHRD V1 ***- Q38961) contains Interpro domain(s) IPR011084 DNA repair metallo-beta-lactamase
chr07	E	25352459	25356035	-	ID=Medtr7g084860.1;Parent=Medtr7g084860;Description=Eukaryotic peptide chain release factor subunit 1-1 (AHRD V1 **** B6U1I9_MAIZE) contains Interpro domain(s) IPR004403 Peptide chain release factor eRF/aRF subunit 1
chr07	E	25363008	25382012	-	ID=Medtr7g084880.1;Parent=Medtr7g084880;Description=Transportin-3 (AHRD V1 *--- Q6P2B1) contains Interpro domain(s) IPR016024 Armadillo-type fold
chr07	E	25397454	25402493	+	ID=Medtr7g084910.1;Parent=Medtr7g084910;Description=Omega-hydroxypalmitate O-feruloyl transferase (AHRD V1 ***- Q94CD1) contains Interpro domain(s) IPR003480 Transferase
chr07	E	25414173	25420059	+	ID=Medtr7g084940.1;Parent=Medtr7g084940;Description=Anthranilate N-benzoyltransferase protein 1 (AHRD V1 **-- O24645) contains Interpro domain(s) IPR003480 Transferase
chr07	E	25448834	25450644	-	ID=Medtr7g085010.1;Parent=Medtr7g085010;Description=Unknown Protein (AHRD V1)
chr07	F	25477219	25482200	+	ID=Medtr7g085070.1;Parent=Medtr7g085070;Description=Aquaporin SIP1-2 (AHRD V1 ***- Q9ATM2) contains Interpro domain(s) IPR000425 Major intrinsic protein
chr07	E	25499641	25503034	+	ID=Medtr7g085120.1;Parent=Medtr7g085120;Description=Apyrase-like protein (AHRD V1 ***- Q84UE3_MEDTR) contains Interpro domain(s) IPR000407 Nucleoside phosphatase GDA1/CD39
chr07	E	25521536	25525824	+	ID=Medtr7g085180.1;Parent=Medtr7g085180;Description=Nod factor binding lectin-nucleotide phosphohydrolase (AHRD V1 **-- Q9SPM6_MEDSA) contains Interpro domain(s) IPR000407 Nucleoside phosphatase GDA1/CD39
chr07	E	26454119	26454669	-	ID=Medtr7g086900.1;Parent=Medtr7g086900;Description=Unknown Protein (AHRD V1)
chr07	F	26795254	26798263	+	ID=Medtr7g087480.1;Parent=Medtr7g087480;Description=Protein FAR1-RELATED SEQUENCE 3 (AHRD V1 *-** Q9ZVC9)
chr07	E	27181376	27182569	-	ID=Medtr7g088300.1;Parent=Medtr7g088300;Description=Unknown Protein (AHRD V1)
chr07	F	27186378	27190402	+	ID=Medtr7g088310.1;Parent=Medtr7g088310;Description=Unknown Protein (AHRD V1) contains Interpro domain(s) IPR000425 Major intrinsic protein
chr07	E	27281518	27284763	+	ID=Medtr7g088500.1;Parent=Medtr7g088500;Description=E3 ubiquitin-protein ligase At4g11680 (AHRD V1 **-* Q93Z92) contains Interpro domain(s) IPR001841 Zinc finger, RING-type
chr07	E	28058178	28059060	+	ID=Medtr7g089960.1;Parent=Medtr7g089960;Description=Unknown Protein (AHRD V1)
chr07	E	29882967	29885514	+	ID=Medtr7g093490.1;Parent=Medtr7g093490;Description=Thioredoxin-like 5, chloroplastic (AHRD V1 ***- Q9FG36) contains Interpro domain(s) IPR015467 Thioredoxin, core
chr07	E	29893322	29894689	+	ID=Medtr7g093510.1;Parent=Medtr7g093510;Description=Pre-mRNA-splicing factor CWC22 homolog (AHRD V1 ***- Q9VJ87) contains Interpro domain(s) IPR003891 Initiation factor eIF-4 gamma, MA3
chr07	F	29942135	29944464	-	ID=Medtr7g093640.1;Parent=Medtr7g093640;Description=Unknown Protein (AHRD V1)
chr07	H	29951018	29951582	+	ID=Medtr7g093670.1;Parent=Medtr7g093670;Description=Unknown Protein (AHRD V1)
chr07	E	30410234	30415664	+	ID=Medtr7g098070.1;Parent=Medtr7g098070;Description=Subtilisin-like serine protease (AHRD V1 **** C3VDI0_CARPA) contains Interpro domain(s) IPR015500 Peptidase S8, subtilisin-related
chr07	E	30858459	30861396	-	ID=Medtr7g099000.1;Parent=Medtr7g099000;Description=Unknown Protein (AHRD V1)
chr07	H	30863524	30864463	-	ID=Medtr7g099010.1;Parent=Medtr7g099010;Description=Unknown Protein (AHRD V1)
chr07	E	30900528	30902648	+	ID=Medtr7g099110.1;Parent=Medtr7g099110;Description=Unknown Protein (AHRD V1)
chr07	E	30957887	30964748	+	ID=Medtr7g099220.1;Parent=Medtr7g099220;Description=Protein kinase (AHRD V1 ***- C6ZRT8_SOYBN) contains Interpro domain(s) IPR002290 Serine/threonine protein kinase
chr07	H	31033397	31034214	+	ID=Medtr7g099360.1;Parent=Medtr7g099360;Description=Unknown Protein (AHRD V1)
chr07	E	31072518	31080036	+	ID=Medtr7g099440.1;Parent=Medtr7g099440;Description=Unknown Protein (AHRD V1)
chr07	F	31167343	31167927	-	ID=Medtr7g099670.1;Parent=Medtr7g099670;Description=Unknown Protein (AHRD V1)
chr07	L	31184586	31186730	+	ID=Medtr7g099700.1;Parent=Medtr7g099700;Description=Unknown Protein (AHRD V1)
chr07	E	31210981	31215291	+	ID=Medtr7g099740.1;Parent=Medtr7g099740;Description=K(+)/H(+) antiporter 1 (AHRD V1 ***- Q9P7I1) contains Interpro domain(s) IPR006153 Cation/H+ exchanger
chr07	H	31377189	31377809	-	ID=Medtr7g100000.1;Parent=Medtr7g100000;Description=Unknown Protein (AHRD V1)
chr07	E	32452412	32458400	-	ID=Medtr7g101780.1;Parent=Medtr7g101780;Description=White-brown-complex ABC transporter family (Fragment) (AHRD V1 ***- B9GZM7_POPTR) contains Interpro domain(s) IPR003439 ABC transporter-like
chr07	E	32465924	32466647	+	ID=Medtr7g101810.1;Parent=Medtr7g101810;Description=Unknown Protein (AHRD V1)
chr07	H	32678177	32679706	+	ID=Medtr7g102220.1;Parent=Medtr7g102220;Description=Unknown Protein (AHRD V1)
chr07	E	32944547	32950436	-	ID=Medtr7g102750.1;Parent=Medtr7g102750;Description=Aspartic proteinase-like protein 2 (AHRD V1 **-- Q9S9K4) contains Interpro domain(s) IPR001461 Peptidase A1
chr07	E	37924904	37929546	+	ID=Medtr7g116650.1;Parent=Medtr7g116650;Description=Wall-associated receptor kinase-like 8 (AHRD V1 *-*- Q9SA25) contains Interpro domain(s) IPR002290 Serine/threonine protein kinase
chr08	E	730179	735649	+	ID=Medtr8g006430.1;Parent=Medtr8g006430;Description=DnaJ protein homolog (AHRD V1 ***- Q04960) contains Interpro domain(s) IPR012724 Chaperone DnaJ
chr08	H	1058755	1060248	+	ID=Medtr8g008710.1;Parent=Medtr8g008710;Description=Unknown Protein (AHRD V1)
chr08	E	1066883	1076470	+	ID=Medtr8g008730.1;Parent=Medtr8g008730;Description=Coiled-coil domain-containing protein 94 (AHRD V1 *-*- Q9D6J3) contains Interpro domain(s) IPR007590 Protein of unknown function DUF572
chr08	H	1095056	1097713	+	ID=Medtr8g008770.1;Parent=Medtr8g008770;Description=Cyclin-like F-box (AHRD V1 *-*- D2DWA1_PHAVU) contains Interpro domain(s) IPR001810 Cyclin-like F-box
chr08	E	1822438	1825865	+	ID=Medtr8g011410.1;Parent=Medtr8g011410;Description=Kinase-like protein (Fragment) (AHRD V1 *-*- A8BM83_9ROSA) contains Interpro domain(s) IPR002290 Serine/threonine protein kinase
chr08	E	1888954	1889735	+	ID=Medtr8g011510.1;Parent=Medtr8g011510;Description=Unknown Protein (AHRD V1)
chr08	E	2028333	2030325	+	ID=Medtr8g011780.1;Parent=Medtr8g011780;Description=Serine/threonine-protein kinase OXI1 (AHRD V1 ***- Q9LSF1) contains Interpro domain(s) IPR002290 Serine/threonine protein kinase
chr08	E	2734290	2737433	-	ID=Medtr8g013680.1;Parent=Medtr8g013680;Description=Aquaporin TIP2-1 (AHRD V1 ***- Q41951) contains Interpro domain(s) IPR012269 Aquaporin
chr08	H	2924554	2925612	-	ID=Medtr8g014060.1;Parent=Medtr8g014060;Description=Unknown Protein (AHRD V1)
chr08	E	2928220	2930907	+	ID=Medtr8g014070.1;Parent=Medtr8g014070;Description=Unknown Protein (AHRD V1)
chr08	E	3116161	3119091	-	ID=Medtr8g014490.1;Parent=Medtr8g014490;Description=Unknown Protein (AHRD V1)
chr08	E	8001350	8002446	-	ID=Medtr8g035540.1;Parent=Medtr8g035540;Description=Gibberellin receptor GID1 (AHRD V1 ***- Q6L545)
chr08	E	8926718	8929421	-	ID=Medtr8g038220.1;Parent=Medtr8g038220;Description=Annexin A3 (AHRD V1 ***- P14669) contains Interpro domain(s) IPR015472 Annexin like protein
chr08	H	8930378	8932095	-	ID=Medtr8g038230.1;Parent=Medtr8g038230;Description=Unknown Protein (AHRD V1)
chr08	H	8973642	8975645	-	ID=Medtr8g038340.1;Parent=Medtr8g038340;Description=Unknown Protein (AHRD V1)
chr08	H	9297525	9299521	+	ID=Medtr8g038830.1;Parent=Medtr8g038830;Description=Unknown Protein (AHRD V1)
chr08	E	9863627	9867775	-	ID=Medtr8g040070.1;Parent=Medtr8g040070;Description=Ribosome-recycling factor (AHRD V1 ***- Q3A398) contains Interpro domain(s) IPR015998 Ribosome recycling factor, bacterial-like
chr08	E	10005427	10006675	+	ID=Medtr8g040400.1;Parent=Medtr8g040400;Description=Unknown Protein (AHRD V1)
chr08	E	11003231	11011562	-	ID=Medtr8g043510.1;Parent=Medtr8g043510;Description=SUN domain-containing protein 2 (AHRD V1 *--- Q9UH99) contains Interpro domain(s) IPR012919 Sad1/UNC-like, C-terminal
chr08	E	19163976	19168724	+	ID=Medtr8g072790.1;Parent=Medtr8g072790;Description=Unknown Protein (AHRD V1)
chr08	E	19168880	19171127	-	ID=Medtr8g072800.1;Parent=Medtr8g072800;Description=Unknown Protein (AHRD V1) contains Interpro domain(s) IPR019452 Vacuolar sorting protein 39/Transforming growth factor beta receptor-associated domain 1
chr08	H	20796741	20797584	+	ID=Medtr8g076330.1;Parent=Medtr8g076330;Description=Unknown Protein (AHRD V1)
chr08	E	20815544	20817499	-	ID=Medtr8g076390.1;Parent=Medtr8g076390;Description=Cytochrome P450 (Fragment) (AHRD V1 ***- B2Y2W4_TRIRP) contains Interpro domain(s) IPR002401 Cytochrome P450, E-class, group I
chr08	E	20859456	20863515	-	ID=Medtr8g076490.1;Parent=Medtr8g076490;Description=Ubiquitin carrier protein (AHRD V1 **** A6MUS6_GOSHI) contains Interpro domain(s) IPR000608 Ubiquitin-conjugating enzyme, E2
chr08	E	21132013	21134587	+	ID=Medtr8g076810.1;Parent=Medtr8g076810;Description=Cytochrome P450 (AHRD V1 *-*- B9NH49_POPTR) contains Interpro domain(s) IPR002401 Cytochrome P450, E-class, group I
chr08	E	21541032	21551137	-	ID=Medtr8g077680.1;Parent=Medtr8g077680;Description=Tubby-like F-box protein 2 (AHRD V1 *-*- Q8GVE5) contains Interpro domain(s) IPR000007 Tubby, C-terminal
chr08	E	21776983	21782156	+	ID=Medtr8g078070.1;Parent=Medtr8g078070;Description=Geranylgeranyl pyrophosphate synthase (AHRD V1 ***- C1KH04_ELAUM) contains Interpro domain(s) IPR000092 Polyprenyl synthetase
chr08	L	22866818	22867006	+	ID=Medtr8g083110.1;Parent=Medtr8g083110;Description=Unknown Protein (AHRD V1)
chr08	E	22916073	22920875	-	ID=Medtr8g083220.1;Parent=Medtr8g083220;Description=Subtilisin-like protease (AHRD V1 **-- O65351) contains Interpro domain(s) IPR015500 Peptidase S8, subtilisin-related
chr08	E	22926980	22930808	-	ID=Medtr8g083240.1;Parent=Medtr8g083240;Description=Receptor-like kinase (AHRD V1 ***- C0SW32_SOYBN) contains Interpro domain(s) IPR002290 Serine/threonine protein kinase
chr08	H	23363085	23363988	-	ID=Medtr8g085450.1;Parent=Medtr8g085450;Description=Unknown Protein (AHRD V1)
chr08	E	23456791	23458364	-	ID=Medtr8g085650.1;Parent=Medtr8g085650;Description=F-box/kelch-repeat protein At2g44130 (AHRD V1 ***- O80582) contains Interpro domain(s) IPR015915 Kelch-type beta propeller
chr08	E	24760002	24766813	-	ID=Medtr8g088280.1;Parent=Medtr8g088280;Description=ATP synthase subunit-like protein (AHRD V1 *-*- Q6YWH6_ORYSJ)
chr08	E	24960813	24967035	-	ID=Medtr8g088590.1;Parent=Medtr8g088590;Description=Dual specificity tyrosine-phosphorylation-regulated kinase 1A (AHRD V1 *-** Q2TAE3) contains Interpro domain(s) IPR016253 Integrin-linked protein kinase
chr08	E	25119333	25124787	+	ID=Medtr8g088860.1;Parent=Medtr8g088860;Description=Glutelin type-A 2 (AHRD V1 ***- P07730) contains Interpro domain(s) IPR011051 Cupin, RmlC-type
chr08	E	27618539	27622132	+	ID=Medtr8g095200.1;Parent=Medtr8g095200;Description=Nucleosome/chromatin assembly factor group (Fragment) (AHRD V1 **-- B9INX8_POPTR) contains Interpro domain(s) IPR013136 WSTF/Acf1/Cbp146
chr08	H	27655275	27655928	-	ID=Medtr8g095250.1;Parent=Medtr8g095250;Description=Protein FAR1-RELATED SEQUENCE 5 (AHRD V1 ***- Q9SZL8)
chr08	E	27691594	27697557	-	ID=Medtr8g095320.1;Parent=Medtr8g095320;Description=Ferrochelatase (AHRD V1 **** B9RHR3_RICCO) contains Interpro domain(s) IPR001015 Ferrochelatase
chr08	E	27699885	27703010	-	ID=Medtr8g095330.1;Parent=Medtr8g095330;Description=Serine/threonine-protein kinase (AHRD V1 **** Q70CF4_FAGSY) contains Interpro domain(s) IPR015740 Plant protein serine/threonine kinase-like IPR001015 Ferrochelatase
chr08	H	27718808	27723994	+	ID=Medtr8g095370.1;Parent=Medtr8g095370;Description=Defensin protein (AHRD V1 *-*- B1N684_SOLPI) contains Interpro domain(s) IPR008177 Gamma Purothionin
chr08	E	27944785	27946237	-	ID=Medtr8g095850.1;Parent=Medtr8g095850;Description=Unknown Protein (AHRD V1)
chr08	E	27947639	27953216	-	ID=Medtr8g095860.1;Parent=Medtr8g095860;Description=Cyclin A (AHRD V1 ***- Q4JF77_SCUBA) contains Interpro domain(s) IPR015453 G2/mitotic-specific cyclin A
chr08	E	27967345	27970444	-	ID=Medtr8g095890.1;Parent=Medtr8g095890;Description=Protein tolB (AHRD V1 *-*- Q39PS9) contains Interpro domain(s) IPR011042 Six-bladed beta-propeller, TolB-like
chr08	E	27976958	27980407	+	ID=Medtr8g095930.1;Parent=Medtr8g095930;Description=Cyclin A-like protein (AHRD V1 ***- Q40490_TOBAC) contains Interpro domain(s) IPR015453 G2/mitotic-specific cyclin A
chr08	E	30089691	30096054	+	ID=Medtr8g102930.1;Parent=Medtr8g102930;Description=Casein kinase I isoform delta-like (AHRD V1 **** P42158) contains Interpro domain(s) IPR002290 Serine/threonine protein kinase
chr08	E	31975542	31982663	+	ID=Medtr8g106790.1;Parent=Medtr8g106790;Description=Guanine nucleotide-binding protein subunit beta-like protein (AHRD V1 **** O24076) contains Interpro domain(s) IPR020472 G-protein beta WD-40 repeat, region
chr08	E	32045719	32052775	+	ID=Medtr8g106910.1;Parent=Medtr8g106910;Description=Pentatricopeptide repeat-containing protein At4g02750 (AHRD V1 *-*- Q9SY02) contains Interpro domain(s) IPR002885 Pentatricopeptide repeat
chr08	E	32061984	32067944	+	ID=Medtr8g106950.1;Parent=Medtr8g106950;Description=Pentatricopeptide repeat-containing protein At4g02750 (AHRD V1 ***- Q9SY02) contains Interpro domain(s) IPR002885 Pentatricopeptide repeat
chr08	F	32221774	32223451	-	ID=Medtr8g107270.1;Parent=Medtr8g107270;Description=ADP,ATP carrier protein, mitochondrial (AHRD V1 **** P31691) contains Interpro domain(s) IPR002113 Adenine nucleotide translocator 1
